# Supplementary material for: The plasma metabolome and clinical features of patients with coeliac disease in Northwest China
Source: Ann Med. 2026 May 16;58(1):2668756. doi: 10.1080/07853890.2026.2668756 (PMC13182154; doi:10.1080/07853890.2026.2668756)
Supplement: Supplemental Material [file IANN_A_2668756_SM4133.zip]

Archive with 11 entries (11 files):
- Supplementary Materials/Supplementary Materials1_Diet_adjusted differential metabolites in CeDvsContorl_Anion.xlsx
- Supplementary Materials/Supplementary Materials11_Diet_adjusted key differential metabolites in IBDvsContorl_Anion.xlsx
- Supplementary Materials/Supplementary Materials12_Diet_adjusted key differential metabolites in IBDvsContorl_Cation.xlsx
- Supplementary Materials/Supplementary Materials2_Diet_adjusted differential metabolites in CeDvsContorl_Cation.xlsx
- Supplementary Materials/Supplementary Materials3_Diet_adjusted differential metabolites in CeDvsIBD_Anion.xlsx
- Supplementary Materials/Supplementary Materials4_Diet_adjusted differential metabolites in CeDvsIBD_Cation.xlsx
- Supplementary Materials/Supplementary Materials5_Diet_adjusted differential metabolites in IBDvsContorl_Anion.xlsx
- Supplementary Materials/Supplementary Materials6_Diet_adjusted differential metabolites in IBDvsContorl_Cation.xlsx
- Supplementary Materials/Supplementary Materials7_Diet_adjusted key differential metabolites in CeDvsContorl_Anion.xlsx
- Supplementary Materials/Supplementary Materials8_Diet_adjusted key differential metabolites in CeDvsContorl_Cation.xlsx
- Supplementary Materials/Supplementary Materials9_Diet_adjusted key differential metabolites in CeDvsIBD_Anion.xlsx
