# Supplementary material for: The plasma metabolome and clinical features of patients with coeliac disease in Northwest China
Source: Ann Med. 2026 May 16;58(1):2668756. doi: 10.1080/07853890.2026.2668756 (PMC13182154; doi:10.1080/07853890.2026.2668756)
Supplement: Supplemental Material [file IANN_A_2668756_SM4133.zip › Supplementary Materials/Supplementary Materials1_Diet_adjusted differential metabolites in CeDvsContorl_Anion.xlsx]

## Sheet: Supplementary Material 1
Supplementary Material 1_Diet-adjusted differential metabolites in CeDvsControl_Anion
															CeD	CeD	CeD	CeD	CeD	CeD	CeD	CeD	CeD	CeD	CeD	CeD	CeD	CeD	CeD	Con	Con	Con	Con	Con	Con	Con	Con	Con	Con	Con	Con	Con	Con	Con	QC	QC	QC	QC	QC
															CeD	CeD	CeD	CeD	CeD	CeD	CeD	CeD	CeD	CeD	CeD	CeD	CeD	CeD	CeD	Con	Con	Con	Con	Con	Con	Con	Con	Con	Con	Con	Con	Con	Con	Con	QC	QC	QC	QC	QC
varID	Compounds	Fold Change(FC)	log2(FC)	p(T test)	p(U test)	p(HomogeneityVarianceTest)	FDR	PLSDA_VIP	OPLSDA_VIP	ID	Q1	Q3	tR	I.S	Ce1	Ce10	Ce11	Ce12	Ce13	Ce14	Ce15	Ce2	Ce3	Ce4	Ce5	Ce6	Ce7	Ce8	Ce9	E101	E105	E107	E110	E112	E113	E116	E123	E125	E129	E130	E131	E132	E133	E134	QC-1	QC-10	QC-2	QC-3	QC-4
V8	Leucine-d3	3.2554	1.7029	1.3725e-06	2.91530468117089e-06	9.01424306007796e-12	2.2986e-07	1.79180897649807	0.996017398554414	8	133.1	133.1	1.73		954157	539335	787254	901215	1.00689e+06	1.09775e+06	1.26961e+06	953447	1.62676e+06	705846	1.59265e+06	1.85249e+06	1.70193e+06	1.23078e+06	1.51886e+06	352783	436481	425990	310313	329727	324213	383144	350548	350610	403528	350610	379248	350610	350610	350610	792391	1.09866e+06	750703	936147	844359
V13	1-Aminoethylphosphonic acid	2.1748	1.1209	0.0020882	0.0016976610019706	5.05280729683259e-07	0.0036188	1.23987283292137	1.14889695457881	13	124	80	1.13		1.59034e+06	516672	108149	916789	1.20192e+06	43604.2	504271	372581	789737	668711	905613	1.16444e+06	943677	1.28407e+06	713545	517990	373400	300807	482313	191973	273319	357690	479384	326367	325327	326367	456927	326367	326367	326367	544141	527886	522976	537599	509669
V15	2-deoxy-D-glucose	3.3555	1.7465	3.795e-06	6.47006678904773e-06	9.70434321221986e-07	1.7539e-06	1.70220808443997	0.126037264928782	15	163.1	101	1.13		12001.3	15613.9	54865	34542.8	51644.4	26138.1	34890.2	19134.1	28606.7	36726.6	47601.9	46484.2	31810.2	50734.7	39896.7	11640	12533.1	3902.96	9262.92	14068.6	16816.4	7832.35	11933.7	10235.5	8399.87	10235.5	10588.2	10235.5	10235.5	10235.5	25346.1	26078.2	17510	16281.2	26212
V16	2-Hydroxy-3-methylbutyric acid	2.7775	1.4738	0.00031632	6.03167972484383e-05	6.66719856692237e-17	0.00031197	1.47182346401544	1.62584824365883	16	117.1	73	1.13		2.08454e+06	534059	391855	951840	1.06494e+06	643275	584519	1.19025e+06	1.80452e+06	1.21105e+06	2.00012e+06	1.72856e+06	2.95505e+06	2.04205e+06	1.85594e+06	505537	542672	450114	524642	521051	517822	529213	499443	513054	442339	513054	478100	513054	513054	513054	717443	788190	702707	865744	808697
V17	2-Hydroxytetracosanoic acid	0.58677	-0.76912	9.6539e-05	0.000443544351077281	0.00564504897416841	0.00023493	1.45189017177023	0.0250360495731102	17	383.4	338.4	1.13		1839.22	1108.92	341.716	1141.16	629.893	866.772	1204.79	909.141	1947.9	957.439	321.966	959.378	1327.8	358.698	603.163	1839.57	1629.63	1506.21	1687.26	1206.8	1885.32	1531.74	1233.07	1756.65	1981.06	1756.65	1458.09	1756.65	1756.65	1756.65	1733.44	216.98	1521.5	1103.29	3700.18
V19	2-ketoglutaric acid-1	3.2612	1.7054	1.2667e-10	2.91530468117089e-06	9.26427974933026e-08	2.0732e-13	2.01640714440516	0.396724686770489	19	145	101	1.13		656296	843718	1.13472e+06	1.07338e+06	1.00878e+06	1.07472e+06	1.26793e+06	1.07759e+06	1.11078e+06	913810	1.24174e+06	1.19481e+06	1.29581e+06	1.16827e+06	1.37598e+06	372278	324414	355041	342660	305456	242945	292291	341720	356571	347967	356571	332885	356571	356571	356571	776329	838455	731528	818235	881767
V20	2-ketoglutaric acid-2	3.5051	1.8095	5.093e-10	2.91530468117089e-06	4.71690509849372e-09	9.6411e-13	1.99866642989543	0.125468812129572	20	145	57	1.13		56459.6	69121.3	84595.7	85080.5	75133.1	100033	93358.5	94613.9	87388.6	75727.7	115807	95195.2	112083	95881	117671	30339.3	24599.5	27175.6	27581.2	22815.8	19694.7	23395.1	25493.7	26844.1	26702.5	26844.1	25456.7	26844.1	26844.1	26844.1	56757.3	58766.4	60898.8	74238.1	54354.2
V22	3-Hydroxybutyrate	0.55519	-0.84895	1.1613e-10	2.91530468117089e-06	0.0533186353725894	2.5636e-10	1.93757088575726	0.376602676415312	22	103	73	1.13		606973	453048	702176	405435	462703	553193	474071	483290	515014	559439	544528	608681	542957	570969	593734	902589	1.34702e+06	1.15789e+06	945317	964910	889951	954399	938217	938826	773813	938826	978528	938826	938826	938826	1.04423e+06	918818	907524	1.03647e+06	915359
V23	3-Hydroxyhippuric acid	0.46247	-1.1126	0.00048205	0.000234147716401555	0.0177992944276947	0.0012827	1.36769633341288	0.031485088230592	23	194	160.8	1.13		570.736	260.224	349.748	381.285	532.322	304.316	481.039	485.166	745.406	466.246	253.16	460.349	1040.35	222.81	174.418	896.236	844.078	528.763	618.882	1708.46	2145.67	1006.61	802.924	957.517	397.444	957.517	810.346	957.517	957.517	957.517	0.0500583	1537.03	0.0500583	0.0500583	2639.47
V24	Glyceric acid 3-phosphate	6.876	2.7816	4.6858e-05	3.5671703249711e-06	1.3899914074158e-17	2.8612e-05	1.58675950626397	0.579538846024714	24	185	97	1.13		374443	63266.8	83200.2	158197	461295	39632.4	193298	117178	164622	268374	237906	370996	329261	441227	272629	25091.1	38927.5	34042.6	28292.6	38720.1	28697.1	35868.2	36269.2	36117.7	42712.9	36117.7	30791.7	36117.7	36117.7	36117.7	88266.2	84976.6	72408.1	69685.4	77465.4
V26	5-O-Caffeoylquinic acid methyl ester	2.6891	1.4271	8.1672e-06	2.91530468117089e-06	2.81564276181268e-12	2.9364e-06	1.68811429854023	0.17051143771375	26	367.1	187	1.13		32991.4	31975.6	76862	23258.7	67167.5	58301.3	58932.4	43509.5	38022.4	40187.9	30671.9	58766.7	24833.9	44898.3	61840.3	17506.2	18672.2	16812.2	18768.1	17585	17304.5	17379.4	17368	17022.8	12739.9	17022.8	18164.2	17022.8	17022.8	17022.8	22574.3	54423.2	16707.2	19869.3	24169.9
V28	5'-AMP	17.106	4.0964	0.0001078	2.91530468117089e-06	1.48341532154801e-17	9.0345e-05	1.52949299510772	0.234838036156268	28	346.1	134	1.13		91353.6	6026.89	9015.98	55368.4	103831	13331.7	20075.8	24035.6	25504	28075.2	66149.4	72317.5	77250.8	65870.2	34428.1	701.039	4312.39	1334.23	2028.96	4533.74	1437.27	3114.18	3781.8	2849.48	3121.45	2849.48	1877.76	2849.48	2849.48	2849.48	11431.5	12036.6	11476	9938.37	15866.5
V31	ADP	31.163	4.9618	0.00018657	0.0183746262699894	2.02229305438755e-16	0.00017935	1.51333187505553	0.522093587607079	31	426	158.9	1.13		187115	0.0500583	0.0500583	187429	271317	0.0500583	85577.3	0.0500583	209512	132060	200780	275021	330677	222790	126049	1471.69	9805.66	5159.69	0.0500583	0.0500583	2974.76	16351.7	11336.2	2754.09	7303.58	2754.09	3332.04	2754.09	2754.09	2754.09	15298.7	8366.55	12963.4	10064.8	9933.65
V32	AG-82(Tyrphostin 25)	2.302	1.2029	0.0029038	0.00338165438226189	5.20144290327654e-05	0.0058906	1.17601260886391	1.69737064712001	32	201	89	1.13		704180	1.29956e+06	1.70081e+06	1.96012e+06	4.92464e+06	3.48996e+06	2.36399e+06	2.1003e+06	2.89266e+06	1.5455e+06	3.86873e+06	3.8678e+06	979875	1.22523e+06	333222	853248	433528	729013	559876	1.22404e+06	2.07724e+06	1.05819e+06	822799	986912	472590	986912	1.28149e+06	986912	986912	986912	775901	842449	728055	913281	702161
V35	Dihydrokaempferide 7-rhamnoside	0.40575	-1.3014	1.0502e-08	5.31417488420138e-06	0.99125811854735	2.0205e-07	1.77983320006112	0.0264605642189115	35	447.1	149	1.13		1246.78	958.198	697.12	1217.2	2109.27	1224.9	1210.12	1015.67	511.599	205.926	1077.69	1321.85	0.0500583	1116.07	1437.2	2893.18	2423.9	1664.84	2286.87	2557.12	2059.99	1832.36	3808.65	2476.91	2915.74	2476.91	3003.39	2476.91	2476.91	2476.91	1670.78	0.0500583	1414.88	2082.85	3333.05
V36	citric acid	2.0571	1.0406	1.7724e-10	2.91530468117089e-06	8.4171583701766e-06	9.825e-13	1.99748937104354	2.29527228308296	36	191	111	1.13		1.80763e+07	1.5436e+07	1.83787e+07	1.98895e+07	1.92686e+07	1.78028e+07	2.38178e+07	2.23778e+07	2.08978e+07	1.8223e+07	2.04865e+07	1.98867e+07	2.65786e+07	1.92547e+07	1.93456e+07	9.04584e+06	1.08504e+07	9.86129e+06	9.54498e+06	9.01394e+06	1.01194e+07	1.12921e+07	1.03799e+07	9.2225e+06	9.6108e+06	9.2225e+06	9.87111e+06	9.2225e+06	9.2225e+06	9.2225e+06	1.23838e+07	1.24175e+07	1.12201e+07	1.37485e+07	1.34239e+07
V37	Isocitric acid	10.735	3.4242	1.5239e-10	2.91530468117089e-06	3.48332932936717e-21	8.1092e-14	2.02667379596956	1.80440726561646	37	191	87	1.13		9.47921e+06	3.83862e+06	8.96456e+06	6.41964e+06	6.59789e+06	7.06258e+06	1.06454e+07	8.69234e+06	1.01105e+07	7.78885e+06	8.7063e+06	9.56958e+06	9.87218e+06	8.11608e+06	7.69189e+06	716250	742616	819974	710829	801966	819562	802582	753031	764853	764287	764853	754530	764853	764853	764853	2.96732e+06	3.52384e+06	2.59895e+06	3.49404e+06	3.05124e+06
V38	Creatinine	1.9419	0.95749	1.7213e-08	4.3575362478182e-06	0.0472641237353224	6.044e-08	1.81678569319288	0.0829659672188032	38	112.1	68	1.13		12634.5	9109.38	10577.6	8375.47	10351.4	10568.9	12227.6	14098.9	14587.6	12303.8	13349	13079.6	17301.4	14441.4	14507.6	6341.57	9218.85	4142.92	5387.19	4932.46	5651.7	6886.31	5883.32	7478.72	6095.36	7478.72	4627.83	7478.72	7478.72	7478.72	9632.07	8004.88	8322.7	10955	7716.66
V40	2‘/3'-cytidinephosphoric acid	8.4517	3.0792	0.00054285	1.15611313058937e-05	4.82351125860898e-15	0.00059097	1.38902347222176	0.0792637096258444	40	322	211	1.13		16253.9	879.886	896.844	2332.27	4892.48	4844.4	2869.3	2561.06	6826.5	3394.44	5425.14	11099.3	9828.71	4317.63	5022.24	649.356	1071.33	386.459	953.42	672.763	680.51	579.743	898.659	485.007	425.66	485.007	893.46	485.007	485.007	485.007	5955.58	858.192	1272.65	858.496	2140.38
V41	Cytidine-5-Monophosphate	3.4859	1.8015	0.0038751	0.109494326915465	4.32903702462362e-16	0.0063731	1.2135756917241	0.0660679931859327	41	322	79	1.13		8511.79	173.798	738.227	4189.37	3291.21	4470.7	2713.16	0.0500583	5705.17	877.096	3871.2	8679.29	8099.32	809.951	3829.07	1059.69	1326.33	1230.49	1091.52	836.042	1183.5	1073.72	1157.32	981.557	975.201	981.557	1211.48	981.557	981.557	981.557	832.198	599.356	1538.54	797.24	789.032
V42	5'-CTP	0.4799	-1.0592	5.6143e-06	1.68833968018727e-05	0.178321259462275	3.1367e-05	1.57846035860867	0.0225840104880704	42	482	158.9	1.13		1580.89	989.843	1136.93	398.167	1046.13	892.515	332.054	979.408	1620.81	1438.12	869.086	1160.2	1799.36	907.866	528.461	3168.87	1791.68	1674.38	1622.06	1384.01	1930.17	2059.29	2046.38	2315.36	3817.51	2315.36	1602.14	2315.36	2315.36	2315.36	2932.06	2934.72	2930.77	2345.12	1172.75
V43	D-Fructose-1,6-bisphosphate	0.61646	-0.69792	7.6676e-09	2.44930237717403e-05	0.116092479485796	4.8502e-08	1.8179553078401	0.0993653156592039	43	339	97	1.13		31779.1	41714.1	21979.4	30550.4	27742.7	30832.9	29734.3	33639	35344.1	36524.4	26233.2	26686.4	30691.6	31411.4	29956.7	48039.4	28426.8	48624.7	64861.4	52260.5	48904.7	51410.3	54703.9	50426.5	53078.1	50426.5	51572	50426.5	50426.5	50426.5	51031.2	50104.5	44358.9	54080.6	48587.9
V45	D-Galactonic acid	2.5685	1.361	4.6786e-11	2.91530468117089e-06	5.7593313480388e-05	4.1793e-13	2.00852682329537	0.113945672494214	45	195.1	129	1.13		68555.8	73940.7	91066	84402.1	102754	79570.5	86208.7	102757	80156.8	88420	104886	85055.1	119698	96345.7	80656.5	31697	42348	32258.2	31090.5	29059	28884.3	39977.3	37512.6	37161.8	32956.7	37161.8	31843.8	37161.8	37161.8	37161.8	53459.1	67378.7	68202.4	72391.1	65322.7
V47	D-Glucose	0.60618	-0.72219	2.7061e-07	1.39826643267039e-05	0.174128130695504	1.8558e-06	1.69727889580698	0.207763698972283	46.2	215	179.1	1.2		52835.9	76003.5	38718.4	43956.6	51940.4	54105.9	15988.9	43535.1	54262.4	35633.7	40777.3	44310.7	32130.8	44080.9	59717.1	81454.7	68748.6	62914.8	81708.5	68127.5	72666.3	58214.3	65022.5	83736.9	86568	83736.9	70868.9	83736.9	83736.9	83736.9	68113.1	70908.8	142466	67148.1	74391.9
V48	D-Galacturonic acid-2	6.8902	2.7845	4.573e-10	2.91530468117089e-06	8.85372153807716e-10	7.1772e-13	2.00286575829245	0.314387919162143	47	193	113	0.7		273588	118595	273905	193489	185230	165575	241932	237178	265719	187708	227326	237258	313660	207472	196625	33997	43404.3	29465.2	33253.6	21767.9	27839.3	40910.7	42779.4	28427.2	29827.6	28427.2	37227.1	28427.2	28427.2	28427.2	84552.7	93522.2	76880.2	101167	90968.4
V49	D-Glucuronic acid	2.0493	1.0352	1.4152e-09	2.91530468117089e-06	2.05899587611616e-05	3.1595e-11	1.95492707064733	0.239427009660439	47.2	193	113	1.1		141540	126361	162707	147169	142099	153306	182188	189548	175161	144361	165300	157097	226768	141499	150387	70298.5	85441.3	78699.7	74224.5	77993.1	94954.1	86797.1	83183.3	74152.1	70284.6	74152.1	81153.4	74152.1	74152.1	74152.1	100195	98860.3	87011.8	110453	109243
V53	Glyceraldehyde 3-phosphate	0.49366	-1.0184	5.9903e-06	8.55034043519278e-05	0.0103020259677194	1.4161e-05	1.60552661863538	0.0111514385912416	51	169	126.9	1.13		950.897	734.051	1371.81	1271.77	560.579	820.432	1181.66	643.426	843.717	1221.67	1044.75	870.312	677.523	904.31	567.582	1975.7	2667.35	1672.89	1298.39	854.903	882.891	2115.37	1895.58	2158	2278.49	2158	1248.16	2158	2158	2158	0.0500583	2911.19	0.0500583	0.0500583	0.0500583
V55	D-Mannose 6-phosphate	2.151	1.105	0.005755	0.0105355275320994	0.125666370548796	0.016842	1.07174827097875	0.0646418982021686	53	260	168.9	1.13		3978.04	4700.3	0.0500583	2233.19	0.0500583	1737.3	3370.73	3726.13	5870.61	7210.66	4170.27	2796.38	4960.62	6596.45	4220.12	2357.03	1137.86	574.776	817.829	300.091	787.47	0.0500583	1036.26	2491.63	5481.97	2491.63	882.936	2491.63	2491.63	2491.63	0.0500583	6016.51	0.0500583	7018.36	3302.83
V57	D-Pipecolinic acid	1.5648	0.64601	1.0696e-05	7.86430224449734e-06	1.27085578776063e-05	8.3462e-06	1.63757069799698	0.163137571299968	55	128.1	82.1	1.13		53887.1	55626.7	41232.2	50370.6	46798.4	60062.8	74351	72507.1	69325	55446.1	51616.6	60223.2	90745.1	58015.9	75943.2	38019.2	34591.3	42854.8	37238.9	42470	46949.1	42506.5	34032	38915	35547.3	38915	36679.3	38915	38915	38915	89474.1	78749.5	68509.1	88146.2	63570.1
V58	Ribose-5-Phosphate2	2.3039	1.204	2.7575e-10	4.3575362478182e-06	0.0436499418993411	5.1922e-10	1.9119391200139	0.126357531747662	56	229	97	1.13		73679.9	31722.5	55740.2	53715.3	64542.8	55326	64677.4	53027.4	62852.1	54676.1	70856.1	75749.4	63938.6	64649.8	60073.2	28497.7	24654.6	30217.6	39169.4	30763.6	30411.7	15763.8	22785.9	21603.7	29245.6	21603.7	33389.8	21603.7	21603.7	21603.7	47938.1	46517.5	48682.8	50906.5	42123.9
V59	D-Ribulose 1,5-bisphosphate	1.7958	0.84465	2.0267e-06	9.54312411545667e-06	4.159397310076e-07	7.0564e-07	1.74047344580398	0.101381464830872	57	309	97	1.13		18506.1	10213	21023.7	14077	15175.4	12601.3	21347	17137.7	25257.2	20529.9	19566.3	21417	22963.7	20527.4	15422.2	10418.1	9151.45	11330.5	11322.6	10795.3	11898.9	10040.9	9733.61	9674.06	9424.6	9674.06	11072.4	9674.06	9674.06	9674.06	10721.9	17038.5	11102.8	17338.7	18396.2
V61	beta-D-Fructose 6-phosphate-2	0.19911	-2.3284	6.9699e-14	2.91530468117089e-06	0.00119872635153228	8.1634e-16	2.0617474068555	0.0752081810641541	59	259	199	1.13		4247.06	18371.1	2432.93	2389.05	4878.08	9199.53	0.0500583	6865.44	7943.85	8595.58	2848.35	3460.31	4363.21	7626.31	11177.8	34999.9	30180.1	28862.2	34127.9	30254.8	31735.2	29724.3	29623.7	32634.4	30275.5	32634.4	31154.1	32634.4	32634.4	32634.4	18701.3	17975.7	17820.4	19294.7	22669
V62	D-Fructose-2,6-bisphosphate	0.55951	-0.83777	8.29e-08	4.2269839717926e-05	0.316748907455672	8.4185e-07	1.72754637984117	0.0792970581821111	60	399	97	1.13		19727.9	30555.7	15813	23309.6	11958.8	18422.7	14842.1	22562.7	19570.7	17808.2	16180.3	12725	22967.2	16471.7	19437.1	36401.2	14527.1	30610.8	43005.1	37002.3	34242.2	29075.5	38236.6	33973.7	33736.3	33973.7	37937.9	33973.7	33973.7	33973.7	31224.3	32542.2	27076.8	36091.4	30654.3
V68	Glycerol-3-phosphate	1.6046	0.68224	3.3493e-07	7.86430224449734e-06	0.00119294477716143	3.0005e-07	1.7617633469207	0.117274536931882	66	171	79	1.13		77719.6	46549.8	73075.9	50976.2	86559.4	75450.7	81600.9	76089.6	63177.8	67400	78351.9	84517.9	52544.7	76961.3	70460.9	43499.5	51537.3	39951.9	41737.8	36209.7	49411.3	39673.5	37091.2	45848.8	52089.9	45848.8	41039	45848.8	45848.8	45848.8	18762.4	50091.8	47862	40305.2	49441.4
V70	Haematommic Acid	0.063467	-3.9778	6.1745e-23	2.84182948618992e-06	0.383794258401536	4.0632e-21	2.10535029081453	0.12670944757602	68	195.1	160.8	1.13		24065.1	63810.1	0.0500583	20703.5	5941.07	28853.6	0.0500583	18911.4	19267.4	20489.7	0.0500583	0.0500583	7251.06	4194.88	17358.7	264003	282520	255191	285179	244883	233044	233975	234739	223308	234025	223308	253147	223308	223308	223308	23823.6	20831.5	35454.3	14379.6	28158.6
V72	Isocitric acid-2	4.0564	2.0202	9.4166e-10	2.91530468117089e-06	1.76244956303848e-06	7.7567e-12	1.97486866197078	1.14846745233543	70	191	173	1.22		3.02708e+06	1.24813e+06	2.56954e+06	2.11736e+06	2.16233e+06	2.07276e+06	2.77028e+06	2.68427e+06	2.74663e+06	1.83572e+06	2.59575e+06	2.767e+06	3.44533e+06	2.18746e+06	2.32713e+06	368807	707000	476530	535808	632277	726290	843047	718822	605483	514597	605483	461497	605483	605483	605483	746102	880408	695796	865143	784874
V74	Lactic acid-3	1.8794	0.91028	2.7971e-06	1.68833968018727e-05	0.00377053613916626	5.109e-06	1.66132126305297	0.479904896622394	72	89	71	1.13		429998	323690	174919	238570	386104	247771	260475	297763	421823	370838	299006	387813	420205	458648	441310	175121	232322	146668	233092	93300.1	172252	178793	141127	208867	166591	208867	161377	208867	208867	208867	426949	332879	343838	375900	302311
V75	Lactic acid-1	1.8057	0.85258	1.8107e-06	2.03521592095013e-05	0.0181549649516753	5.109e-06	1.66021871078316	1.48704670681337	73	89	42.9	1.13		3.81421e+06	2.98941e+06	1.64486e+06	2.03976e+06	3.28517e+06	2.32609e+06	2.57902e+06	3.06715e+06	3.81067e+06	2.77149e+06	2.52219e+06	3.39203e+06	3.50743e+06	3.77929e+06	4.03e+06	1.83595e+06	1.6829e+06	1.3081e+06	1.74585e+06	917525	1.89791e+06	1.40774e+06	1.1636e+06	2.03732e+06	1.73496e+06	2.03732e+06	1.34907e+06	2.03732e+06	2.03732e+06	2.03732e+06	3.99955e+06	2.94178e+06	3.13239e+06	3.50849e+06	2.85724e+06
V76	Lactic acid-2	1.8112	0.85694	1.7188e-05	5.05350302052455e-05	3.32403168819336e-05	1.655e-05	1.60994026170201	1.08201668168528	74	89	44.9	1.13		1.65506e+06	1.13872e+06	489910	1.00989e+06	1.42214e+06	1.08092e+06	1.19517e+06	1.20014e+06	1.44829e+06	1.4149e+06	1.28374e+06	1.56274e+06	1.80907e+06	1.86165e+06	1.96577e+06	758019	758659	534498	957761	569036	744099	740052	655729	820344	830473	820344	689518	820344	820344	820344	1.77383e+06	1.31147e+06	1.40986e+06	1.59477e+06	1.27776e+06
V79	L-Homoserine	2.6146	1.3866	0.00014909	5.05350302052455e-05	6.19437243465347e-09	0.00015888	1.52056516495522	0.12957979548969	77	118.1	100	1.13		9260.53	4705.03	2310.46	6290.84	7076.47	4690.23	7272.87	9844.29	12147.2	9828.1	11887.5	10069.7	20377.8	12071.4	9554.28	3491.62	4474.89	2361.84	3280.7	3476.6	4171.06	3664.11	2767.84	3899.42	2562.08	3899.42	2797.98	3899.42	3899.42	3899.42	2146.06	4545.41	1288.78	5884.35	3749.16
V84	malate-1	11.151	3.4791	8.3409e-07	2.91530468117089e-06	2.09291274321855e-16	9.2637e-08	1.81275854075193	1.55616638187879	82	133	115	1.13		2.45879e+06	589368	1.48688e+06	1.63307e+06	2.13504e+06	2.33233e+06	2.95737e+06	1.78502e+06	3.83966e+06	1.25011e+06	3.32869e+06	4.43565e+06	3.42228e+06	2.54193e+06	3.36676e+06	184822	182767	188889	249999	247375	152502	272330	239591	253695	248776	253695	132946	253695	253695	253695	1.4386e+06	1.49803e+06	1.21108e+06	1.54464e+06	1.59903e+06
V85	malate-2	7.5295	2.9126	3.8543e-06	2.91530468117089e-06	1.55193129096811e-15	9.2115e-07	1.74487450285033	0.366921654318391	83	133	89	1.13		123684	34504.9	89561.2	90548.6	117626	121395	161982	93091.2	203782	33351.4	178007	251631	168928	132410	194814	17201	17012.7	13301.1	20665.9	16396.8	15795.8	19220.5	14868.5	20553.2	15492.4	20553.2	12279.4	20553.2	20553.2	20553.2	104233	103753	94475.1	113448	91934.7
V86	Melatonin	10.212	3.3521	0.00022857	5.01447425790508e-05	2.03210784174658e-11	0.00023493	1.47644537558561	0.135986881624986	84	231.1	115.3	1.13		12441.7	3865.33	0.0500583	6295.9	7934.3	5659.79	8439.01	4935.37	9503.12	1914.52	4334.23	12981.3	18722.2	11892.4	23330.6	0.0500583	538.651	323.82	414.146	0.0500583	2132.4	640.611	825.769	1232.37	1506.34	1232.37	407.228	1232.37	1232.37	1232.37	3744.21	6208.87	2190.7	4876.2	4065.47
V87	Moracin N	0.50434	-0.98752	5.1749e-10	2.91530468117089e-06	0.533843554532361	1.0581e-08	1.85477531492211	0.177543535419438	85	309.1	241.1	1.13		82407.8	105300	87395.8	113398	92118.5	110351	100719	79427.9	87087.8	55015.5	67409.3	82099.1	37824.6	54081	95468.7	203062	161763	187693	177110	119632	137256	209347	158168	169727	117531	169727	158474	169727	169727	169727	167142	136912	176651	159629	126199
V89	N4-Acetylcytidine	2.9936	1.5819	0.006533	0.0259794343491652	0.00314876225257875	0.015956	1.07056319586895	0.00663138024629225	87	284.1	241.1	1.13		0.0500583	87.1553	8.80904	0.0500583	195.091	252.164	294.992	282.586	30.2666	183.889	48.0634	100.898	180.208	121.217	204.983	0.0500583	125.299	141.026	4.02509	0.0500583	9.66788	95.9519	11.1013	44.7313	15.374	44.7313	38.75	44.7313	44.7313	44.7313	0.0500583	0.0500583	195.244	0.0500583	0.0500583
V92	N-Acetylneuraminic acid	0.23691	-2.0776	7.1011e-14	2.91530468117089e-06	0.0291573116023465	6.0403e-14	2.03203303179477	0.0363831469087194	90	308.1	188.1	1.13		1960.71	8500.75	1853.33	6701.07	1427.23	7717.07	3657.89	8287.58	1283.9	2708.61	6766.83	1110.9	4431.78	2091.36	4027.57	17152.1	17819.3	20729.9	16646.3	15330.8	14369.8	17907.9	17953.1	18144.1	16568.2	18144.1	18724.3	18144.1	18144.1	18144.1	11569.3	10192.7	11058.4	12613.9	10976.1
V95	O-Acetyl-L-Serine	4.0964	2.0344	3.1215e-09	2.91530468117089e-06	1.04731983428632e-07	2.8189e-11	1.96072180342088	0.208678144515314	93	146	74	1.13		101031	46352.5	68162.5	80063.5	80609.8	71591.9	97634.3	73784.9	108802	67663.1	94117.3	114854	122244	86531	95144.8	16153.9	24914.2	27431.6	21013.6	18548.1	12918.1	25542	21906.6	21198.9	25206.2	21198.9	19816.5	21198.9	21198.9	21198.9	61585.5	64812.7	55103.9	68238.1	75090.3
V98	Orotidine	1.9047	0.92956	0.00012947	2.94276821626649e-05	0.000674397551503178	0.00024007	1.46483863145168	0.0676422708425102	96	287.1	111	1.13		7915.01	6147.22	5735.37	11615.9	8729.55	8868.61	8210.05	5826.17	8833.65	12207.3	15083.2	13028.5	18651.4	12555.7	10446.3	5856.45	2753.69	4840.86	8698.28	7479.7	4944.79	5284.82	5364.4	5107.37	4055.14	5107.37	5961.24	5107.37	5107.37	5107.37	14405	9509.56	11960.6	12334.8	6342.65
V99	Phosphoenolpyruvic acid	20.775	4.3768	0.0003773	0.000807582247352652	5.88350463177806e-16	0.00038477	1.44298692270415	0.294227434409986	97	167	79	1.13		68962.4	0.0500583	2409.86	20200.2	78382.7	0.0500583	9248.64	7255.79	37497.9	45668.4	54243.1	68898.7	74521.7	91336.2	44705.6	0.0500583	4902.84	1057.02	0.0500583	3496.32	196.717	3492.06	2909.01	2202.11	1254.09	2202.11	722.183	2202.11	2202.11	2202.11	8973.29	13640.5	13193	9187.19	6724.65
V100	Phosphoric acid	0.45678	-1.1304	0.0079519	0.00295576095677013	0.107532547503551	0.02218	1.04369319503038	2.21535531038205	98	97	80	1.13		1.5386e+06	4.29385e+06	660771	2.02074e+06	263270	1.65052e+06	0.0500583	1.11111e+06	1.15329e+06	1.52899e+06	857410	453208	159096	1.09994e+06	1.35294e+06	3.33983e+06	4.65156e+06	3.32845e+06	1.81465e+06	90736.5	2.74771e+06	2.70128e+06	4.66459e+06	1.90978e+06	541963	1.90978e+06	6.29151e+06	1.90978e+06	1.90978e+06	1.90978e+06	1.4744e+06	575658	1.6261e+06	1.12759e+06	638446
V101	pyruvate	2.5024	1.3233	6.5954e-07	4.3575362478182e-06	0.000631634058620301	5.9123e-07	1.74691553044961	2.88801658448914	99	87	87	1.13		1.1564e+07	5.60372e+06	9.34016e+06	9.8451e+06	8.03177e+06	6.74467e+06	9.36173e+06	1.19484e+07	7.3483e+06	5.90274e+06	1.16755e+07	8.82252e+06	1.58179e+07	1.14555e+07	1.29467e+07	3.97691e+06	4.62435e+06	3.95143e+06	2.19461e+06	2.57212e+06	4.88367e+06	2.17277e+06	3.32353e+06	4.07419e+06	6.26876e+06	4.07419e+06	4.16879e+06	4.07419e+06	4.07419e+06	4.07419e+06	6.62033e+06	6.15577e+06	6.3492e+06	6.36671e+06	6.02266e+06
V104	S-Sulfo-L-cysteine	4.0773	2.0276	2.8514e-07	2.91530468117089e-06	7.45940269300166e-08	3.729e-08	1.84821755135983	0.191353491748573	102	200	136	1.13		65562.9	44281.1	90897.2	62515	78679.2	91309.9	92782.9	57117.3	61419.8	72148.1	56102.6	77837.1	37236.9	32844.1	31010.3	16710	18386.6	10863.5	17633	14105.8	6309.93	14946.5	21970.7	16870.8	11699.6	16870.8	16445.2	16870.8	16870.8	16870.8	28327	39609.8	34385.5	19558.7	34910.6
V105	Succinic acid-1	2.7282	1.448	0.00056986	0.00440516748585216	1.84428621117948e-07	0.00074619	1.41402605228419	1.93359320518077	103	117	73	1.13		2.68395e+06	602057	584112	1.41293e+06	1.38505e+06	642619	639822	1.29488e+06	2.064e+06	1.24802e+06	2.31072e+06	2.08608e+06	3.83102e+06	2.50244e+06	2.52457e+06	668855	815454	116146	649230	751099	635517	661487	616707	732693	533167	732693	350000	732693	732693	732693	363723	1.08576e+06	964782	1.08266e+06	1.05392e+06
V106	Succinic acid-2	2.5617	1.3571	0.00078659	0.00295576095677013	2.69166248762867e-09	0.0010333	1.38661847701723	0.655252164138359	104	117	99	1.13		333530	84944	75835.6	174111	168091	93226.4	75921.4	152979	258145	184423	291903	268830	499350	327037	332354	80688.8	86731.5	67799.6	81282.6	99143.7	42714.9	102666	107892	95604.3	81031.5	95604.3	68314.8	95604.3	95604.3	95604.3	40923.7	146883	116294	144280	132594
V107	trans-Cinnamic acid	1.9188	0.9402	2.4106e-09	2.91530468117089e-06	0.000439336147135137	2.8101e-10	1.92242226140018	0.486807851082923	105	147	103.1	1.13		1.04663e+06	610406	837232	808924	1.07005e+06	774972	955118	867847	891111	944277	1.09784e+06	1.09737e+06	945270	1.17575e+06	987987	515796	391787	609921	527257	479800	536182	466288	426240	467186	532712	467186	532080	467186	467186	467186	737540	496313	677430	652728	822150
V109	Uric acid	0.51422	-0.95955	6.7426e-05	0.000168462944413444	0.36656446609964	0.00032094	1.42317550825413	3.91373783320918	107	167	124	1.13		6.47828e+06	1.06779e+07	5.72566e+06	5.52436e+06	3.55265e+06	1.23185e+07	2.49884e+06	2.74389e+06	4.81589e+06	6.93503e+06	5.55443e+06	8.1368e+06	3.6544e+06	3.35511e+06	7.9439e+06	1.39209e+07	6.51781e+06	4.93167e+06	1.70742e+07	1.50548e+07	8.96011e+06	7.14024e+06	1.26075e+07	1.23186e+07	1.75387e+07	1.23186e+07	9.51948e+06	1.23186e+07	1.23186e+07	1.23186e+07	5.70056e+06	1.81126e+07	1.59308e+07	5.02468e+06	4.55727e+06
V111	Uridine	0.62015	-0.68931	5.2388e-05	0.000142542317074357	0.225577481367808	0.00024255	1.44300360243755	0.214984353715368	109	243.1	153	1.13		39368.7	79128.5	41774.2	34047.4	28055.6	41030.7	21366.3	33379.3	56309.3	64741	14964.9	31775.6	54018.9	41385.5	45743.9	68574.9	56882.8	46969.3	60145	92786.5	89394.5	55514.9	73631.4	68166.1	57913.1	68166.1	68547.8	68166.1	68166.1	68166.1	111411	32578.1	99067.9	34538.6	30253
V118	Citric acid-2	2.8584	1.5152	1.6467e-10	2.91530468117089e-06	4.54452022315525e-14	9.0882e-14	2.02405365214132	2.80409506716083	114	191	111	1.22		3.00751e+07	1.70196e+07	2.87947e+07	2.07008e+07	2.38765e+07	2.42698e+07	3.10892e+07	2.86227e+07	2.95965e+07	2.67198e+07	2.6717e+07	2.9604e+07	3.35033e+07	2.71141e+07	2.64554e+07	9.12225e+06	9.26329e+06	9.87685e+06	8.98712e+06	9.65228e+06	9.89811e+06	9.71662e+06	9.29819e+06	9.35866e+06	9.40096e+06	9.35866e+06	9.3835e+06	9.35866e+06	9.35866e+06	9.35866e+06	8.98244e+06	1.02925e+07	8.25716e+06	1.15015e+07	1.03913e+07
V119	CMP	3.485	1.8012	0.00049278	0.000168462944413444	4.70658176055435e-08	0.00060035	1.42823246064551	0.0506306155253907	115	613.1	322	1.22		2664.24	543.882	0.0500583	1677.45	2462.95	921.988	1200.04	1091.11	2985.82	691.558	1705.19	2626.72	3715.24	1284.73	1527.4	727.227	673.033	156.004	792.622	310.182	342.162	391.63	657.344	431.322	377.217	431.322	617.752	431.322	431.322	431.322	0.0500583	538.023	0.0500583	0.0500583	0.0500583
V120	D-Galacturonic acid	3.028	1.5984	1.1591e-09	2.91530468117089e-06	1.18833750095651e-08	3.9816e-12	1.98275771327565	0.306687121089445	116	193	113	1.22		255692	148964	244671	194550	209623	179850	275487	263148	261572	188945	210835	242965	322835	219162	229693	68675.4	85171.7	73740.2	69004	72801.5	85877.5	90859.3	82477.9	72858.6	71935	72858.6	73863.4	72858.6	72858.6	72858.6	82470.4	103731	84749.1	89393.4	87927.8
V122	L-Cysteinesulfinic acid	4.7534	2.249	0.0011292	0.00074898179452689	4.34336213421077e-05	0.0020382	1.28286805737583	0.0440617774474806	118	152	88	1.22		1665.42	349.227	354.208	0.0500583	759.307	2452.75	767.276	3202.31	720.161	2836.64	4474.09	1944.82	3213.41	2823.92	1217.4	281.142	0.0500583	1345.24	980.629	169.314	345.65	838.801	0.0500583	231.191	0.0500583	231.191	517.351	231.191	231.191	231.191	0.0500583	0.0500583	0.0500583	0.0500583	2349.8
V126	Methyl-alpha-D-glucopyranoside 2	2.6159	1.3873	5.2124e-06	4.2269839717926e-05	0.00464176103023408	9.9784e-06	1.63736688257307	0.0906118554862953	122	193.1	101	1.39		7472.45	2772.28	10679.6	6005.8	12898.7	6501.54	7155.82	8602.16	10906.5	8130.19	10644.2	10624.3	14185.3	8244.05	4981.34	1864.51	3949.97	3737.57	1477.89	4304.84	1004.05	3248.85	5962.71	2961.21	5681.57	2961.21	3582.81	2961.21	2961.21	2961.21	4879.24	5356.5	2674.94	6042.85	6064.15
V128	L-Gulonic-gamma-lactone	3.2537	1.7021	5.3362e-08	2.91530468117089e-06	0.0762582816780992	2.5288e-07	1.7710952875601	0.109626207678577	124	177	129	1.39		13650.3	9456.59	8247.17	15715.1	13089.6	10007.7	12589.9	10369.7	10125.2	11498.1	16040.5	14966.6	20136	18776.4	20929	4385.45	3138.8	1688.25	3102.68	2175.78	744.889	7951.04	3740.17	6496.12	3781.25	6496.12	0.0500583	6496.12	6496.12	6496.12	14527.1	21574.9	9174.55	16915.3	12111.6
V130	2-Hydroxy-3-oxopropanoate	0.5031	-0.99107	0.00025192	0.00110124337394558	4.35287461503871e-05	0.0003821	1.41496154568106	0.0819376155073255	126	103	85	1.73		22588.2	19250.6	25170.5	13793.4	12742.4	21248.8	17081.4	13450.4	19190.9	21577.7	17413.3	24433.4	17228.3	23081.9	28236.2	36824.1	62023.6	39537.7	13319.6	23929.4	17727.1	51319.6	40706.6	51789.4	19351.6	51789.4	25630	51789.4	51789.4	51789.4	32902.7	20054.3	17678.2	28390.3	19821.1
V132	4-Hydroxybutyrate	0.58538	-0.77257	1.9835e-05	8.55034043519278e-05	0.336424345950873	0.00012433	1.49239596935233	0.0823887517447535	128	103	101	1.81		34285.9	19878.4	24332.4	13338.3	6881.4	23166.2	23807	17915.5	23785	25772.1	18031.1	25572.3	12523.1	25077.3	28851.7	28721.9	53498.6	34117.5	15879.6	38084.2	29174	47665.3	47809.4	38474.4	33246.9	38474.4	31584.3	38474.4	38474.4	38474.4	41001.2	31061	30914.3	34442.5	32802.9
V135	DL-Proline	4.7001	2.2327	0.0057896	0.00222179008814825	1.13811966582747e-05	0.0119	1.12007740081367	0.0167835847069762	131	114.1	68.1	1.98		226.421	329.319	648.76	964.03	139.897	118.426	427.866	166.274	285.652	54.6032	259.103	139.557	570.058	0.0500583	0.0500583	1.82525	0.0500583	279.101	0.0500583	109.844	74.5281	111.017	10.291	52.2028	14.5534	52.2028	59.0681	52.2028	52.2028	52.2028	551.596	0.0500583	0.0500583	0.0500583	0.0500583
V139	Tetrahydropentoxyline	1.5764	0.65663	1.6641e-05	6.47006678904773e-06	7.74420903373303e-09	8.7071e-06	1.64231978498392	0.184301828272412	135	365.1	245.1	2.32		90739.8	63727.5	44939.5	50151.6	70200.2	57102.7	48765.2	69642.1	79032.4	71581.7	66902.5	75370.7	102597	74426.3	67165.1	40670.8	45873.7	43319.9	40755.5	46065	42856.9	48023.3	46365.6	43677.5	39451.3	43677.5	43105.7	43677.5	43677.5	43677.5	61610.2	57087	57340.6	65459.3	51447.9
V142	Glutamylvaline	0.61978	-0.69017	0.0023621	0.0133814087216502	0.0483074709498907	0.0066728	1.16466770496726	0.0620831159949343	138	245.1	227.1	2.41		22510.5	9795.1	12538.3	18686.3	19255	14687	36789.7	18330.4	21752.6	18546.1	10347.8	21392.7	14693.3	19485.8	21553.3	17410.4	38761.8	16150.3	16421.7	28629.6	8791.24	34739.8	48515.5	34253.2	45225.9	34253.2	26446.8	34253.2	34253.2	34253.2	35718.6	33137.5	35182.7	33348.1	28725.4
V151	Pyroglutamic acid	44.573	5.4781	1.3559e-05	1.96917527189099e-05	3.76452713571161e-13	5.6587e-06	1.65365269482255	0.0527156826063482	147	128	100	2.66		4357.73	384.437	3609.73	2367.1	3333.69	2295.5	2519.87	0.0500583	2036.3	1665.11	2326.04	4390.15	161.233	2856.82	3364.77	0.0500583	363.627	0.0500583	0.0500583	0.0500583	94.2709	106.401	149.288	0.0500583	23.1657	0.0500583	63.4595	0.0500583	0.0500583	0.0500583	0.0500583	0.0500583	0.0500583	0.0500583	0.0500583
V158	Ribose-5-Phosphate	3.4691	1.7946	0.0019401	0.00720281236523133	0.00183316824044119	0.0044733	1.20146980788953	0.0245658495238138	154	229	80.9	3		1001.13	644.793	708.14	1532.66	73.5756	677.599	478.412	467.318	1294.4	352.217	1164.71	751.41	1427.2	0.0500583	0.0500583	490.811	644.267	0.0500583	559.596	0.0500583	80.5011	97.7091	133.439	153.048	0.0500583	153.048	276.355	153.048	153.048	153.048	0.0500583	0.0500583	1086.88	0.0500583	0.0500583
V161	Phenylacetylglutamine	2.5916	1.3738	0.0023512	0.00386272015507669	4.84889246698288e-10	0.0037536	1.22187470796836	4.69172181805592	157	263.1	145.1	3.09		2.298e+06	1.08834e+07	1.16317e+06	3.55432e+06	7.17214e+06	6.15838e+06	2.36795e+06	9.59334e+06	1.22698e+07	5.59082e+06	5.9064e+06	4.81791e+06	9.50316e+06	2.66419e+06	819480	1.55557e+06	1.81532e+06	1.68004e+06	1.71185e+06	2.33525e+06	2.51931e+06	1.87125e+06	2.65173e+06	2.31113e+06	3.19309e+06	2.31113e+06	1.81797e+06	2.31113e+06	2.31113e+06	2.31113e+06	3.5483e+06	2.81718e+06	2.92986e+06	2.90263e+06	2.67629e+06
V189	Indoxyl sulfate	2.0924	1.0652	0.00011256	0.000198770933621856	0.000159492120551964	0.00018792	1.46820046237984	1.99678789369265	185	212	132	4.11		1.41365e+06	3.57894e+06	3.33362e+06	1.86456e+06	4.09997e+06	4.44377e+06	736756	3.26427e+06	2.61095e+06	2.38506e+06	3.4887e+06	2.92833e+06	3.44372e+06	1.59516e+06	2.02639e+06	1.52892e+06	1.41456e+06	1.00492e+06	1.53828e+06	808845	872937	822347	1.46318e+06	1.33695e+06	2.17935e+06	1.33695e+06	1.37872e+06	1.33695e+06	1.33695e+06	1.33695e+06	1.72025e+06	1.52968e+06	1.53991e+06	1.70792e+06	1.46809e+06
V191	Mammeisin	3.6131	1.8532	0.0059091	0.021045276022228	1.14952730490142e-06	0.011729	1.12356319229075	0.0466490467419313	187	405.2	85	4.11		2339.63	0.0500583	77.4837	1487.92	1145.29	2140.03	1607.26	680.714	2172.22	41.6885	5090.95	4507.73	360.079	2731.14	2796.17	623.747	439.471	256.449	234.008	642.695	1053.52	463.631	876.611	190.232	1111.03	190.232	869.921	190.232	190.232	190.232	859.683	0.0500583	1218.38	1218.18	846.4
V196	2-Benzothiazolsulfonic acid	1.7744	0.82731	7.9728e-06	5.05350302052455e-05	3.95633318917435e-05	6.8921e-06	1.64251167675902	0.0989080651743492	192	214	134	4.36		25009	30452.2	27843.8	19560.3	36691.3	35294.5	10195.5	22902.2	31040	21569.5	28112.5	32005.2	26689	21735.8	29045	13090.7	12739.6	16782.8	15226.9	17651	16102.4	15088.7	16668.3	13179.5	18159.9	13179.5	16979.5	13179.5	13179.5	13179.5	17700.3	13750.4	13998.7	18543.9	19468.2
V199	D-Tyrosine	1.9384	0.95487	0.00011331	0.000120412211392909	0.759013144218761	0.00053777	1.38517258575468	0.0119397923955352	195	180.1	165.1	4.36		943.582	1167.64	995.203	1302.65	683.535	1694.97	1372.24	1694.92	706.64	993.546	1676.36	1018.45	1538.19	981.792	1326.99	1219.4	186.125	894.695	616.096	309.012	181.042	633.456	60.8439	928.425	383.274	928.425	209.808	928.425	928.425	928.425	1341.66	3306.04	1766.53	2060.38	1197.36
V202	Ractopamine	0.20173	-2.3095	1.2363e-07	2.44930237717403e-05	0.000697809249010969	7.415e-08	1.81321920742303	0.0154876303629667	198	300.2	133.1	4.36		292.558	267.633	171.352	571.801	819.066	142.009	436.559	283.713	208.804	347.625	308.57	244.427	87.2024	379.86	51.6558	1535	1414.91	2536.46	1498.76	1900.34	2318.9	1347.92	205.859	1552.64	1225.45	1552.64	1119.76	1552.64	1552.64	1552.64	1559.29	850.262	1472.45	625.024	866.311
V208	N-Propionylglycine	2.045	1.0321	5.0074e-05	7.18734312536638e-05	0.0266525725521032	0.00016619	1.47055012475754	0.00595296488672147	203	130.1	74	4.79		104.949	102.071	120.581	105.705	60.6903	58.6981	72.3278	85.477	142.831	163.342	176.028	117.065	123.345	196.95	127.528	58.7344	109.689	77.936	46.3125	69.588	59.0304	8.1388	38.6785	53.9241	48.2194	53.9241	73.4889	53.9241	53.9241	53.9241	106.082	52.461	0.0500583	67.541	227.964
V219	D-Erythrose 4-phosphate	0.30481	-1.714	2.4142e-06	2.44930237717403e-05	0.0283360639242825	7.594e-06	1.64271225648527	0.632911615116432	214	199	119.1	5.38		168736	284007	486279	226688	63358.5	604325	291817	753328	208095	169746	815074	281666	387402	193753	174646	838113	600737	1.45091e+06	517169	764405	915893	1.49707e+06	750400	1.54417e+06	1.10081e+06	1.54417e+06	604546	1.54417e+06	1.54417e+06	1.54417e+06	1.15082e+06	1.07188e+06	1.02374e+06	1.15507e+06	1.0015e+06
V221	Hexestrol（动物源性食品残留）	0.44615	-1.1644	0.0011509	0.000234147716401555	0.0011324132627073	0.0024531	1.2592080545274	0.125972882478829	216	269.1	251.1	5.55		31523.2	9792.84	13820.5	27066.9	11401.6	14471	33533.1	23695.5	36726.2	17126.5	17144.1	18306.8	29232.2	10595.6	10642.7	31246.8	21779.4	57416.4	27524.3	64936.7	13819.8	47706	111903	39095.8	42207.3	39095.8	69784	39095.8	39095.8	39095.8	43172.6	34056.5	32864.1	31726	28035
V222	Taurolithocholic acid 3-sulfate	2.053	1.0377	0.012409	0.0234758494370471	2.93926112783519e-06	0.025313	1.06701	0.115778033568112	217	562.2	482.3	5.64		11347.4	8794.31	8829.23	3442.72	5983.54	11056.3	14868	9889.94	18217.9	3830.56	4285.64	20564.2	27680	15644.1	35403.7	8918.46	6365	8309.32	10960.2	2469.16	4938.68	5654.03	5558.85	6140.57	4069.52	6140.57	9395.35	6140.57	6140.57	6140.57	11475.4	8186.32	10172.5	10571.8	9553.93
V224	Isoliquiritigenin	0.006252	-7.3215	0.0029386	0.000500904719019464	3.61268696499355e-24	0.0046127	1.19855185174816	0.0149014784145724	219	255.1	135	5.72		0.0500583	1.03229	0.0500583	0.812994	5.68916	0.0500583	0.0500583	1.82719	0.0500583	0.0500583	0.447211	0.0500583	6.2415	0.0500583	0.0500583	450.281	232.486	0.0500583	574.794	98.6247	102.47	0.0500583	331.025	74.2667	0.0500583	74.2667	408.654	74.2667	74.2667	74.2667	0.0500583	0.0500583	0.0500583	0.0500583	0.0500583
V226	Cortolone-3-glucuronide	0.40923	-1.289	0.00011324	0.000142542317074357	0.00201875528785338	0.00023919	1.44612073346612	0.189979834346577	221	541.3	113	5.72		8079.63	7064.39	15800.5	4271.32	5661.38	6732.37	9867.73	5273.52	10189.6	13949.7	4239.86	8399.96	3887.39	9550.03	6603.75	15696.6	26041.1	30562.3	38399	19623.7	6372.5	22900	24643.1	12595.8	21845.2	12595.8	23123.4	12595.8	12595.8	12595.8	21500.9	18609.2	22259.6	20005.9	18033.5
V227	(-)-Usnic acid	0.53701	-0.89699	0.00011704	0.000120412211392909	3.57177501934239e-06	0.00015356	1.47933063638726	0.0373838381069039	222	343.1	229	5.72		17292.4	15572.9	10864.3	15552.4	20931	12903.8	14853.2	14622	15087.2	16581.4	13033.1	15057.7	15311.4	16278.3	13073.3	15982.4	9683.95	32529.2	30059.1	41715.6	30678.7	18844.8	33690.6	25265.7	47913.7	25265.7	35314.2	25265.7	25265.7	25265.7	27751.3	23509.4	24962.4	26605.5	22323
V232	Tetrahydroaldosterone-3-glucuronide	0.66133	-0.59657	0.00052874	0.00070402157076966	0.907029687912599	0.0021343	1.26878254728199	0.13383117164816	227	539.2	521.2	5.89		10850.2	10936.7	22081.6	7877.02	7022.97	12768.8	10183.6	16599.2	10091.6	14411.7	13017.7	8421.59	15250.6	9584.24	6586.21	17798.5	20501.4	14033.2	27728.5	18071.1	19303.6	22091.2	19229.1	13319.6	20456.1	13319.6	19843.1	13319.6	13319.6	13319.6	24411.8	14964.8	19000.6	19839.5	20382.5
V236	pregnenolone sulfate	2.6645	1.4139	1.788e-06	5.31417488420138e-06	0.00932588741974887	4.2347e-06	1.66632190059391	0.0424921664613747	231	395.2	332.1	6.06		1225.56	1387.05	2514.42	2003.42	2018.59	2121.57	3113.67	3251.81	2119.2	1785.23	2263.46	1908.39	3927.56	1653.17	1861.19	1235.98	1121.02	541.201	1366.35	332.852	218.458	901.51	1235.19	793.9	395.78	793.9	1124.99	793.9	793.9	793.9	1898	2244.46	2978.69	1845.7	1407.84
V255	Thyroxine	1.767	0.82127	3.7248e-06	7.18734312536638e-05	0.0416649986242127	1.3339e-05	1.60893555453189	0.0264348405743779	250	775.7	126.9	6.66		3418.1	4851.76	4597.72	2197.8	5503.22	4944.81	4077.59	6740.46	4173.95	4840.74	5178.25	4531.67	5768	6208.48	6312.93	2234.43	3210.25	4307.12	2543.28	2640.92	1942.48	3840.92	3340.25	2438.08	2123.98	2438.08	3135.23	2438.08	2438.08	2438.08	4978.88	3195.03	3884.86	2553.02	4080.19
V261	LPC 20:3-sn1	1.6859	0.75356	0.00062772	0.000950215124614282	0.13954858312699	0.0021105	1.29157299502576	0.0542799414898162	256	590.3	532.3	6.91		4323.64	1915.47	1890.68	2336.1	2509.23	2331.48	1844.15	3633.97	3449.79	1586.22	3226.66	2684.82	4747.88	2395.57	2818.44	1037.83	458.857	2601.04	696.077	1887.17	2412.87	2155.03	1975.32	1464.57	2399.75	1464.57	1783.56	1464.57	1464.57	1464.57	1451.48	3387.83	2079.27	3051.86	2141.56
V262	Myristic acid	2.7871	1.4788	5.2766e-05	5.05350302052455e-05	0.0153002265567633	0.00015888	1.47892179040938	0.0669738211672966	257	227.2	209.2	6.91		3446.33	1500.7	4016.36	5996.33	2426.97	2860.65	9089.74	5203.38	3787.78	4491.08	4246.81	3447.43	5404.04	3705.34	2594.32	825.802	188.686	2945.37	1772.62	2040.04	0.0500583	1548.56	2686.73	1061.82	2984.2	1061.82	2022.27	1061.82	1061.82	1061.82	4543.92	4331.89	2722.41	2865.19	2882.99
V264	2-Carboxy-4-undecanolide（存疑,植物提取物）	2.0661	1.0469	0.0043258	0.00501577239250949	2.16004875084151e-11	0.0073084	1.18136799503847	0.501851397096638	259	227.1	183.1	6.91		331334	33275.9	171198	157677	185393	204279	157193	67408.1	218289	64607.6	400655	464504	131163	279325	294453	113319	111666	93384.6	119722	113084	86511.1	100061	116197	91860.5	97985.9	91860.5	118564	91860.5	91860.5	91860.5	131558	130089	132184	123244	122090
V265	Glycocholic acid	4.9294	2.3014	0.0012977	0.0133814087216502	1.07185536835223e-10	0.0018273	1.28567593307353	0.406524410802377	260	464.3	74	7		94599.5	73530.1	0.0500583	129210	131073	15878.5	340263	145270	284514	201320	139775	173023	6044.75	198143	23083.8	16318.6	46276.8	40417	1869.25	18373.6	27042.9	37871.6	19246.4	27089.1	34294.2	27089.1	19588.3	27089.1	27089.1	27089.1	45937.7	37470.4	40582	47612.2	38503.5
V266	LPE 22:6-sn1	2.6683	1.4159	0.011937	0.0220825587345105	6.02385572122622e-08	0.023459	1.02946938715864	0.0579996060950385	261	524.3	466.3	7		1709.27	0.0500583	296.193	1100.87	1275.25	0.0500583	3351.65	2274.34	4496.04	1379.72	3649.08	2730.02	0.0500583	3817.35	1038.49	855.606	628.704	1006.68	987.689	419.732	842.132	796.511	642.262	592.534	0.0500583	592.534	1021.06	592.534	592.534	592.534	0.0500583	1300.74	0.0500583	1167.91	531.326
V267	Pro-Leu	2.0077	1.0056	0.00097347	0.000378999867220701	1.14358261035914e-11	0.0012708	1.3221628670625	0.497978135886584	262	227.1	183.2	7		299533	63574.1	159897	150247	183369	168506	165468	92705	136666	154033	338747	360741	123927	312885	266765	103228	99843.3	90535.7	114480	108871	106415	90730.7	101345	94919.9	82892.8	94919.9	109854	94919.9	94919.9	94919.9	135246	115277	123340	132285	127100
V268	Eplerenone（药物,应删除）	0.41589	-1.2657	0.0026324	0.00127421104902176	0.00138882511068825	0.0059901	1.18142367245122	1.44179581411414	263	413.2	97	7		359058	224998	652514	307597	48910.2	163612	397992	257550	132177	441151	200752	159546	164177	315527	150833	812317	1.20937e+06	1.09438e+06	1.46507e+06	302341	200886	770563	649942	323629	747026	323629	691022	323629	323629	323629	505887	476861	513294	552366	537261
V274	LPI 20:4-sn1	1.861	0.89607	0.010599	0.0199005992413868	0.0286887709046935	0.026838	1.01577568967169	0.0146430078670113	269	619.3	465.3	7.17		394.13	319.214	737.965	541.569	0.0500583	127.859	746.867	244.916	862.51	645.589	469.65	448.69	130.583	765.278	638.338	329.29	65.5265	114.075	597.507	199.698	317.98	0.0500583	163.73	251.085	372.008	251.085	385.505	251.085	251.085	251.085	0.0500583	0.0500583	0.0500583	0.0500583	0.0500583
V275	Galactosylhydroxylysine	0.26533	-1.9141	2.6609e-06	5.05350302052455e-05	1.81682616042273e-05	1.5948e-06	1.71344376655318	0.091003344923262	270	323.1	233.2	7.17		20008	16229.4	37234.7	13900	17873.9	19924.1	9410.41	20299.6	9436.41	8717.12	22794.8	18883.7	12310.7	17961.5	21652.6	63701.2	54162.7	45352.6	49777.4	85335.9	41910.7	102751	86681.1	84761.2	3832.12	84761.2	47609.5	84761.2	84761.2	84761.2	79791.8	87173.6	81253	78148.7	78933.8
V279	Androsterone sulfate	0.30608	-1.708	0.00016372	0.000168462944413444	0.000465091247114699	0.00029438	1.42964105834306	2.22642085992148	274.1	369.2	97	7.17		903205	594721	1.00278e+06	1.0985e+06	50575.2	314539	1.32449e+06	731921	433292	731991	344993	196763	130422	626516	487494	2.05279e+06	1.82513e+06	3.24922e+06	3.18014e+06	1.77737e+06	286499	3.9607e+06	2.8423e+06	1.0985e+06	1.95525e+06	1.0985e+06	2.69171e+06	1.0985e+06	1.0985e+06	1.0985e+06	1.46202e+06	1.11107e+06	1.13865e+06	1.3881e+06	1.21389e+06
V280	Dihydrotestosterone sulfate	0.32152	-1.637	0.00034962	5.05350302052455e-05	7.32757257516701e-06	0.00048526	1.39258770929373	4.70332188479595	274.2	369.2	97	7.8		3.13568e+06	2.10863e+06	3.63416e+06	4.31717e+06	888885	1.26616e+06	3.75919e+06	2.85188e+06	1.99648e+06	2.29524e+06	2.24021e+06	1.03731e+06	2.34814e+06	1.95745e+06	1.25398e+06	7.60132e+06	8.18312e+06	1.63763e+07	1.43099e+07	5.11271e+06	679629	9.28227e+06	6.54918e+06	4.49062e+06	8.58753e+06	4.49062e+06	1.0006e+07	4.49062e+06	4.49062e+06	4.49062e+06	5.31871e+06	4.59856e+06	4.95679e+06	5.42227e+06	5.07124e+06
V281	Dodecanedioic acid	2.1601	1.1111	2.5677e-05	3.5671703249711e-06	3.86811666518988e-07	1.8595e-05	1.59817513484005	0.263051331111154	275	229.1	211.1	7.25		156775	202037	176531	142482	153250	162166	140543	203019	117524	246351	294219	192971	152901	355175	289965	84425.2	66235.1	114185	105542	99631.7	85293.5	97890.4	89887.6	84034.8	118214	84034.8	100832	84034.8	84034.8	84034.8	163878	139903	147116	142570	77349.7
V293	Osbond acid	0.50402	-0.98845	0.0010209	0.00209395666833311	0.94603841481861	0.0038688	1.21810255538123	0.0219113711903223	287	329.2	255.2	7.59		842.255	1148.97	1614.32	2356.51	456.55	1152.24	1999.98	1153.53	419.959	488.981	987.106	596.561	508.634	0.0500583	18.0352	2277.19	1522.36	1693.25	1643.27	2451.72	825.316	2434.52	2416.06	2093.71	0.0500583	2093.71	1535.92	2093.71	2093.71	2093.71	4580.42	1830.58	3000.88	2999.89	3165.82
V298	Vulgarin	7.758	2.9557	0.010074	0.00533887567724281	3.19375386543762e-08	0.019997	1.04085295307491	0.0333643546943977	292	263.1	191.1	7.59		0.0500583	1437.52	74.8719	0.0500583	331.484	1433.71	969.47	2877.27	0.0500583	444.157	1720.85	694.221	340.208	3194.84	4417.68	152.629	0.0500583	284.509	500.044	294.602	11.9786	0.0500583	384.555	0.0500583	0.0500583	0.0500583	683.65	0.0500583	0.0500583	0.0500583	0.0500583	0.0500583	0.0500583	0.0500583	0.0500583
V301	1,11-Undecanedicarboxylic acid	2.1565	1.1087	0.0003468	2.44930237717403e-05	1.6560824691434e-08	0.00039396	1.40626722045456	0.247346574593392	295	243.2	225.1	7.59		165873	87570.6	77090.7	133777	359540	122135	202705	112924	146935	218724	179905	244191	103807	269041	163523	91048.7	90772.6	67552.8	97240	74302.1	70100.6	82901.6	99682.2	74315	59422.6	74315	95366.7	74315	74315	74315	57857.7	94190	118515	108803	91216.1
V306	FAHFA 38:3	0.39384	-1.3443	0.0055807	0.01870439478723	0.0699637381251673	0.015951	1.13098604923218	0.0859842364010479	300	587.5	255.2	7.68		963.015	0.0500583	189.244	114.588	332.095	1236.41	88.8068	1588.91	1464.32	929.166	2890.35	1458.63	3133.15	459.391	0.0500583	0.0500583	133.576	2506.08	0.0500583	4681.97	3576.98	1461.37	3445.33	3861.96	1220.83	3861.96	1365.16	3861.96	3861.96	3861.96	3980.48	1227.14	0.0500583	1726.16	3211.79
V308	LPA 17:1	0.2058	-2.2807	0.00055888	0.000925398931103514	0.114171178318086	0.0018499	1.28390315399602	0.0793767749083858	302	421.2	153	7.68		0.0500583	1058.14	6377.72	1038.15	838.021	1122.99	0.0500583	10.9756	0.0500583	67.8277	249.901	529.312	523.384	0.0500583	0.0500583	5957.21	7760.85	177.239	7500.5	857.617	80.8889	1024.47	4497.32	4667.95	1702.31	4667.95	4517.69	4667.95	4667.95	4667.95	0.0500583	19617.4	11576.1	0.0500583	0.0500583
V309	LPC 19:2	2.0823	1.0582	0.00014385	1.39826643267039e-05	0.034562963740562	0.00042227	1.39586190838785	0.0665733404364534	303	578.3	518.3	7.68		7689.86	9010.23	8019.23	12609.2	24246.9	7092.27	10653.2	7290.56	11784.7	12537.9	9406.68	12377.8	10257.7	13955.6	8981.95	5440.23	6438.54	8155.1	5820.74	0.0500583	68.7747	6846.4	5663.25	5498.3	8351.41	5498.3	5403.21	5498.3	5498.3	5498.3	9416	8046.38	13765.4	10096.3	5495.59
V310	Prostaglandin E1	6.9626	2.7996	0.00019269	7.17397205297924e-05	1.22219112387089e-05	0.00026367	1.49197795421831	0.0851225323016979	304	353.2	317.2	7.68		10227.6	10786	15384.7	17608	2112.01	13516.1	5039.18	4220.36	1784.67	8479.37	7722.29	3986.76	12426.9	250.454	5269.06	0.0500583	71.0534	3335.42	488.127	1110.74	0.0500583	1035.76	225.424	1098.5	5167.85	1098.5	137.653	1098.5	1098.5	1098.5	0.0500583	0.0500583	0.0500583	0.0500583	0.0500583
V312	PC 20:3	2.5995	1.3783	0.010309	0.00934065362952798	2.47355199683676e-05	0.022031	1.03406807305443	0.198117526422413	306	604.3	544.3	7.68		96240.6	30305.9	6097.73	65167.9	22633.5	20082.8	0.0500583	0.0500583	50916.4	23294.1	32119.3	42456.1	75892.2	22290.1	35122.6	3445.29	20198.8	13699.3	13345.5	7236.89	0.0500583	24806	26178.2	15992.8	2115.22	15992.8	10053.4	15992.8	15992.8	15992.8	53563.2	39606.9	52295.4	13118.3	38810.6
V317	Glycoursodeoxycholic acid	5.5501	2.4725	0.0093782	0.00109982704309688	2.18638833706082e-12	0.017638	1.05637577711293	1.49039628852294	311	448.3	74	7.76		2.08359e+06	618088	0.0500583	940909	346304	0.0500583	2.10616e+06	959432	3.74897e+06	259766	430512	1.71937e+06	674260	517109	243501	64015.3	151201	176766	166495	143741	404495	249533	216851	168745	22925.1	168745	199478	168745	168745	168745	401282	339318	383066	429433	347851
V322	Repaglinide	5.1349	2.3603	0.0089135	0.00934065362952798	1.38746772829754e-09	0.017068	1.06722207661081	0.591412017490918	316	451.3	405.3	7.76		42495	134975	0.0500583	420657	1.06253e+06	276186	515567	150871	85820.4	0.0500583	65326.7	458433	161541	433099	877181	46472.7	0.0500583	99213	59027.8	62582.1	28319.7	16102.6	3213.6	81159.2	160141	81159.2	31453	81159.2	81159.2	81159.2	68898.7	73974	51409.2	90528.5	78355.4
V331	20-Carboxy-Leukotriene B4	1.5039	0.58867	0.034118	0.0168340404514672	0.00370444386872314	0.0718	1.00400742759272	0.176876	325	365.2	347.2	7.85		6189.67	0.0500583	10610.2	2070.48	13980	12098.1	16827.7	16812.7	11649.9	6135.83	14630.9	16912.1	23493.6	11536.4	15406.9	6533.11	10655.8	2836.47	5482.01	3278.26	10579.7	11418.8	7584.08	8778.1	11009.3	8778.1	5330.31	8778.1	8778.1	8778.1	11279.3	14001.9	12719.7	0.0500583	16749
V333	Hydrocortisone 17-valerate	0.42752	-1.2259	0.0065852	0.000378999867220701	0.438911319395348	0.02006	1.05479283733295	0.435233151773559	327	481.2	113	7.85		69378.3	44189.7	291968	34516.5	0.0500583	33443.6	13942.4	26689.7	74516.5	51456.7	31568.5	46481.6	28546.2	15173	4721.18	124011	74115.6	96546.1	266704	61161.6	102883	95617.5	26689.9	132897	195039	132897	85875.9	132897	132897	132897	101257	89015.1	101877	102276	87597.6
V341	15,16-DiHODE	0.65107	-0.61912	0.005474	0.00829705201447628	0.464993891462717	0.017068	1.0723843943177	0.289148315711163	335	311.2	223.2	7.93		87816.6	28963	47598.1	83118.6	4870.86	58260.9	64523.4	80852.6	89553	50318.9	172488	83667.3	46690.8	103225	71781.6	117010	101654	163994	166732	118741	86827.1	82897.5	111661	82876.7	132749	82876.7	152530	82876.7	82876.7	82876.7	99848.7	100486	87954.7	112141	85149.1
V350	Tetrahydroalstonine	0.63773	-0.64898	0.0014889	0.00501577239250949	0.0127568840890976	0.0038688	1.2166319194524	0.159040794396747	343	351.2	97	8.02		18899.4	8265.02	15804	25037.5	1082.42	3169.03	17718.9	8083.18	5915.71	17738	22059.1	11974.8	13841.2	21719.8	10315.1	18854.6	20933.9	30811.9	18767.9	20605.7	15876.3	26420.8	17506.6	20858.4	22675.3	20858.4	19412.2	20858.4	20858.4	20858.4	24054	31690.8	13724	31934.4	16557.3
V368	LPC 17:0-sn1	2.3444	1.2292	0.0080239	0.00937232265351021	2.32336581638324e-14	0.015	1.09903885691895	0.109085844400155	361	554.3	494.3	8.27		82593.4	20104.7	40953	19690.2	14849	9031.67	10008.1	36835.3	29428.5	23968.7	37695.7	22589.4	5560.42	36970.8	11495.3	11539.6	8985.06	13105.7	11687.9	11480.8	11770.5	11951.9	11466.7	10708.6	13717.5	10708.6	12127.2	10708.6	10708.6	10708.6	25312.5	12651.5	30648.2	22368.8	19208.2
V369	Persenone A	0.27752	-1.8493	0.011216	0.0414259062272458	7.4289110209828e-06	0.023209	1.02471727621562	0.205394396034091	362	377.3	359.3	8.27		2385.72	4719.98	5686.42	0.0500583	9366.11	8535.37	0.0500583	4344.63	9850.01	3364.34	73.8368	4900.37	7883.05	0.0500583	977.23	16168.7	19434.2	35196.8	21480.4	0.0500583	20399.9	12843.4	26714	1356.7	18534.9	1356.7	46161.5	1356.7	1356.7	1356.7	11187.7	11933.4	10121.8	11824.6	18166.2
V370	PEtOH 36:3	0.10388	-3.267	0.00028412	0.00210684604567799	1.6489282679486e-09	0.00030555	1.43031411840458	0.0316800507011365	363	725.5	279.2	8.27		118.883	41.8404	40.1679	0.0500583	9.93791	0.0500583	0.0500583	0.0500583	108.934	138.948	88.9406	83.0985	34.2662	155.312	55.0221	271.918	393.046	0.0500583	0.0500583	548.096	213.214	471.584	558.692	981.839	1060.56	981.839	0.0500583	981.839	981.839	981.839	0.0500583	0.0500583	0.0500583	0.0500583	0.0500583
V378	LPC 20:5	0.5734	-0.80239	0.00035176	0.00195480879373142	0.777101693609253	0.0014843	1.30580343930511	0.692264568207384	371	586.3	526.3	8.36		215655	449090	518428	220948	218829	192561	67673.5	215278	426174	262750	127826	207623	275000	192847	198792	522219	617574	487756	633192	322158	119824	440482	594948	394195	371659	394195	528017	394195	394195	394195	663894	353670	548453	553248	480582
V385	LPC 18:3	0.64048	-0.64277	0.0076125	0.006471599794492	0.34963267268107	0.022399	1.05738299622824	1.19252173897303	378	562.3	502.3	8.44		836136	648960	1.0692e+06	506178	255524	381809	380620	457761	774799	507486	332057	442154	271184	379755	320148	651119	966722	1.2652e+06	1.37532e+06	441163	334880	498364	899066	658622	1.06489e+06	658622	1.0197e+06	658622	658622	658622	1.04659e+06	616603	1.03711e+06	882094	832809
V386	N-palmitoyl-phosphoethanolamine	3.0065	1.5881	1.2147e-07	2.91530468117089e-06	1.48749133744142e-06	1.517e-08	1.85240965003215	0.737545828426323	379	378.2	79	8.44		913001	588747	888309	872320	1.06022e+06	627986	1.04954e+06	923303	1.34756e+06	1.08144e+06	937413	1.07552e+06	1.72081e+06	1.02485e+06	819780	368062	438100	253473	369245	198407	230384	358099	375825	345267	323301	345267	324974	345267	345267	345267	830293	610225	672657	896618	708768
V391	3,5-Dihydroxy-meodah	0.52961	-0.91699	0.0071357	0.00829705201447628	0.175484567009296	0.02062	1.03456169704062	0.0129154079107097	384	405.2	363.2	8.61		975.816	593.069	2.73542	456.49	122.058	488.22	1235.29	1251.07	1000.02	767.611	376.243	199.081	428.465	495.523	326.995	1206.21	1939.69	699.181	562.53	36.3451	167.872	656.066	1284.78	1463.83	1669.64	1463.83	920.953	1463.83	1463.83	1463.83	0.0500583	668.822	918.764	0.0500583	598.136
V395	Hexadecanedioic acid	2.1637	1.1135	0.0003986	0.000142542317074357	2.1238567108457e-05	0.00059097	1.37475314576592	0.160668858274521	388	285.2	267.2	8.61		103079	94602.7	126694	58745	266765	100147	112258	157266	57267	151634	126012	114266	57063.6	202445	128550	69265.7	63389.8	77858.2	63723.3	34161.1	80602.1	61628.7	51690.4	45505.4	44629.3	45505.4	83665.6	45505.4	45505.4	45505.4	61685.8	57393.1	57376.9	55490	51788
V396	LPC 17:0-sn2	0.26664	-1.907	0.00057208	0.00131113267202311	0.00330386400244909	0.0012827	1.31245146398991	0.0521332650254583	389	554.3	495.3	8.61		1147.64	1330.03	0.0500583	0.0500583	1057.7	708.122	0.0500583	478.857	2714.02	1702.86	0.0500583	880.082	1222.24	315.291	0.0500583	1092.65	920.95	6285.59	375.681	1799.26	0.0500583	4854.29	4316.58	3463.16	4687.15	3463.16	1693.99	3463.16	3463.16	3463.16	7676.91	0.0500583	0.0500583	2914.44	5032.36
V397	LPC 18:0-1	2.7898	1.4802	4.997e-05	2.91530468117089e-06	2.22440323117565e-08	3.9665e-05	1.58261479759911	0.415004963190485	390	552.3	492.3	8.61		576691	469994	905516	242656	429218	264556	217803	377045	552373	390448	219059	386020	268008	433631	406026	136915	139739	199335	188257	119334	88054.7	163888	154371	132934	173851	132934	172130	132934	132934	132934	398335	192137	327414	298232	259326
V401	Raubasine	0.44686	-1.1621	0.0010282	0.00336741495333103	0.395594256907188	0.0037536	1.22536060001125	0.0172275284094505	394	351.2	127	8.61		271.154	39.4109	12.1824	119.145	22.2795	0.0500583	23.7508	0.0500583	100.499	238.396	150.116	150.516	0.0500583	274.693	63.4811	322.35	143.113	120.045	231.114	241.734	307.998	209.031	44.286	246.839	307.591	246.839	118.35	246.839	246.839	246.839	0.0500583	0.0500583	0.0500583	0.0500583	0.0500583
V408	LPC 16:0-sn2	1.833	0.87423	7.3941e-05	1.68833968018727e-05	0.000659910668201192	0.00014403	1.55124426641436	0.957445785032218	401	526.3	466.3	9		779810	1.26048e+06	1.55068e+06	657923	923038	885939	489067	868215	996396	883422	587920	737937	578076	735124	750818	575964	524727	442444	567914	293886	369819	338547	582652	415975	493320	415975	651020	415975	415975	415975	923289	478513	741208	727357	605306
V414	Lyso-PAF C-16	2.0822	1.0581	7.5391e-06	5.31417488420138e-06	0.00291133660288295	1.3461e-05	1.67441214243575	0.195785866991181	407	516.3	466.3	9		37806	49713.9	69278.3	29747.7	34664.4	41518.9	25618.9	38962.2	39292.8	34919.9	29271.1	33583.1	22446.6	30674.9	34692.3	21838.3	21687.5	16924	20974.5	8157.72	13381	13162.7	23231.5	15477.4	23143.6	15477.4	25306.9	15477.4	15477.4	15477.4	34696.7	22363.9	33705.4	24409.5	22241.7
V434	LPC O-18:0	2.3151	1.2111	0.00011647	6.03167972484383e-05	0.000959139656611585	0.00023456	1.49192	0.0527148397414204	427	554.3	495.3	9.23		19024.5	12056.8	18592.5	6727.85	16024.4	6089.47	8260.91	15762.2	10755.4	13723.1	8379.06	7358.04	4649.08	15217.5	7483.43	5550.64	567.31	5699.78	7553.85	7257.54	3508.29	5654.37	4330.52	4227.35	7855.61	4227.35	4360.06	4227.35	4227.35	4227.35	8844.21	6996.93	12339	9555.17	9220.14
V442	13-HODE	20.218	4.3376	0.00030793	0.000603665517728573	3.1715324848377e-19	0.0003052	1.45202883885194	0.625934444127062	435	295.2	277.2	9.23		603235	833245	777562	1.64819e+06	498133	1.12705e+06	392167	0.0500583	68795.9	455352	366216	503400	1.0458e+06	0.0500583	399903	16313.8	45006.4	36038.8	45352.2	14390.2	38711.2	48609.2	19792.8	20938.8	28042.6	20938.8	34294.3	20938.8	20938.8	20938.8	48163.8	157822	44528.5	44509.6	37728.1
V465	Cer(d18:1/16:1)	10.067	3.3315	0.0062685	0.000367675850898583	9.99208631776865e-14	0.011399	1.18502852392589	0.0349010047765522	458	534.5	280.3	9.8		304.494	1040.36	272.453	1714.34	1048.56	276.106	1195.68	108.92	209.968	432.119	0.0500583	120.078	0.0500583	161.18	260.689	26.286	49.4908	46.084	0.0500583	38.2233	0.0500583	99.5463	11.199	76.8946	54.4437	76.8946	0.0500583	76.8946	76.8946	76.8946	0.0500583	0.0500583	0.0500583	0.0500583	0.0500583
V468	LPA 14:0-sn2	3.8972	1.9625	0.013327	0.137522752940814	9.87345382555166e-07	0.026838	1.01799355094516	0.0490717435511495	461	381.2	153	10.03		4148.72	4683.2	2636.56	630.667	0.0500583	0.0500583	0.0500583	1169.65	4541.24	566.69	0.0500583	1635.36	357.271	2871.36	4291.15	310.44	457.982	760.361	0.0500583	108.35	256.564	1317.16	0.0500583	754.399	81.6117	754.399	0.0500583	754.399	754.399	754.399	3326.23	0.0500583	0.0500583	0.0500583	3626.11
V504	FAHFA 34:2	0.15694	-2.6717	0.0014061	0.00176902729513894	1.09724743926292e-05	0.0024422	1.25966	0.0137401227639736	497	533.5	255.2	13.3		107.062	51.5058	7.61543	0.0500583	0.0500583	102.988	60.6074	27.0623	0.0500583	0.0500583	0.0500583	90.8957	0.0500583	104.453	278.091	243.674	456.734	852.627	620.794	33.7171	0.0500583	218.525	0.0500583	367.041	962.612	367.041	66.7174	367.041	367.041	367.041	0.0500583	0.0500583	830.521	0.0500583	739.506
[truncated: 5 more columns]
