# Supplementary material for: The plasma metabolome and clinical features of patients with coeliac disease in Northwest China
Source: Ann Med. 2026 May 16;58(1):2668756. doi: 10.1080/07853890.2026.2668756 (PMC13182154; doi:10.1080/07853890.2026.2668756)
Supplement: Supplemental Material [file IANN_A_2668756_SM4133.zip › Supplementary Materials/Supplementary Materials11_Diet_adjusted key differential metabolites in IBDvsContorl_Anion.xlsx]

## Sheet: Supplementary Material 11      
Supplementary Material 11_Diet_adjusted key differential metabolites in IBDvsControl_Anion
															Con	Con	Con	Con	Con	Con	Con	Con	Con	Con	Con	Con	Con	Con	Con	IBD	IBD	IBD	IBD	IBD	IBD	IBD	IBD	IBD	IBD	IBD	IBD	IBD	IBD	IBD	IBD	IBD	IBD	IBD	IBD
															Con	Con	Con	Con	Con	Con	Con	Con	Con	Con	Con	Con	Con	Con	Con	IBD-SD	IBD-DH	IBD-DH	IBD-SD	IBD-SD	IBD-SD	IBD-SD	IBD-SD	IBD-DH	IBD-DH	IBD-SD	IBD-DH	IBD-DH	IBD-DH	IBD-DH	IBD-SD	IBD-SD	IBD-SD	IBD-DH	IBD-SD
varID	Compounds	Fold Change(FC)	log2(FC)	p(T test)	p(U test)	p(HomogeneityVarianceTest)	FDR	PLSDA_VIP	OPLSDA_VIP	ID	Q1	Q3	tR	I.S	E101	E105	E107	E110	E112	E113	E116	E123	E125	E129	E130	E131	E132	E133	E134	A110	A1101	A1102	A1103	A1104	A1105	A1106	A1110	A1111	A1112	A1113	A1115	A1117	A1118	A1122	A1126	A1132	A1133	A1134	A118
V16	2-Hydroxy-3-methylbutyric acid	1.5881	0.66732	0.00070286	1.60269942889236e-05	2.49201455996717e-14	0.036824	1.09820508955124	1.25591272934863	16	117.1	73	1.13		505537	542672	450114	524642	521051	517822	529213	499443	513054	442339	513054	478100	513054	513054	513054	1.72215e+06	670648	1.45871e+06	1.24041e+06	621894	144209	532667	719889	825556	751945	719889	625780	565264	608059	933240	2.26577e+06	199545	621312	609550	1.17963e+06
V105	Succinic acid-1	1.5474	0.62984	0.0040447	0.00039583280892712	4.7403212973396e-05	0.07695	1.04779260301995	1.50806146306701	103	117	73	1.13		668855	815454	116146	649230	751099	635517	661487	616707	732693	533167	732693	350000	732693	732693	732693	2.10385e+06	797570	1.29829e+06	1.60143e+06	790470	461641	644858	834358	1.05489e+06	858260	834358	812825	788456	803841	1.15571e+06	3.16048e+06	0.00860887	381148	822207	1.30924e+06
V326	Deoxycholic acid-2	0.59773	-0.74244	0.025605	0.00187703489531137	0.376209560409687	0.046869	1.01928316099608	1.2830532837689	320	437.3	391.3	7.76		3.81341e+06	1.23307e+06	0.00860887	2.65377e+06	1.91709e+06	2.78623e+06	1.90287e+06	4.81236e+06	1.71507e+06	1.50309e+06	1.71507e+06	4.44074e+06	1.71507e+06	1.71507e+06	1.71507e+06	965784	1.68322e+06	5.09236e+06	941420	1.50747e+06	158256	1.00097e+06	1.18388e+06	446388	1.36001e+06	1.18388e+06	340023	2.90227e+06	899365	668844	2.55609e+06	1.19081e+06	1.0857e+06	833839	2.10217e+06
V213	P-cresol sulfate-2	0.5542	-0.85151	0.0046077	0.00220652354752259	0.431288023113827	0.0083686	1.24649282041916	6.53124025486119	208	187	107.1	4.87		19233941	1.13695e+07	6.20355e+06	1.38098e+07	3.12428e+07	3.73121e+07	1.43415e+07	3.07723e+07	1.59916e+07	3.80268e+07	1.59916e+07	1.94814e+07	1.59916e+07	1.59916e+07	1.59916e+07	4.95934e+06	4.00662e+06	6.23003e+06	6.75853e+06	0.00860887	3.26839e+07	0.00860887	9.55326e+06	1.10293e+07	1.07383e+06	9.55326e+06	1.70373e+07	1.84606e+06	2.29731e+07	4.29628e+06	1.14376e+07	8.79125e+06	1.41612e+07	1.63913e+07	2.80614e+07
V212	P-cresol sulfate	0.50324	-0.99068	2.3747e-05	7.72762122554768e-05	0.57801797425075	0.0002256	1.60353946239793	3.45847737831665	207	187	107.1	4.87		6.84587e+06	8.15159e+06	7.84628e+06	8.19925e+06	1.18361e+07	1.42641e+07	6.35549e+06	7.02116e+06	1.0483e+07	1.71491e+07	1.0483e+07	7.33508e+06	1.0483e+07	1.0483e+07	1.0483e+07	0.00860887	2.35882e+06	3.01027e+06	5.77151e+06	4.12895e+06	1.15865e+07	773608	6.42809e+06	4.83684e+06	1.60018e+06	6.42809e+06	7.38115e+06	23019.5	7.96597e+06	863448	8.41327e+06	6.54658e+06	752184	7.06245e+06	1.23792e+07
V280	Dihydrotestosterone sulfate	0.44093	-1.1814	0.0018841	7.73183670336238e-05	0.000161196189590345	0.0002438	1.60156101550754	3.53860095678046	274.2	369.2	97	7.8		7.60132e+06	8.18312e+06	1.63763e+07	1.43099e+07	5.11271e+06	679629	9.28227e+06	6.54918e+06	4.49062e+06	8.58753e+06	4.49062e+06	1.0006e+07	4.49062e+06	4.49062e+06	4.49062e+06	4.2822e+06	2.72605e+06	4.83684e+06	2.03114e+06	7.03694e+06	1.68276e+06	1.76685e+06	3.95834e+06	3.53553e+06	1.40067e+06	3.95834e+06	3.38787e+06	2.59428e+06	1.87641e+06	0.00860887	4.21653e+06	1.91846e+06	2.01071e+06	2.03797e+06	2.10157e+06
V279	Androsterone sulfate	0.36904	-1.4382	0.00039955	2.74593946181115e-05	3.63473570077562e-06	8.0075e-06	1.83000591191549	1.45629187865175	274.1	369.2	97	7.17		2.05279e+06	1.82513e+06	3.24922e+06	3.18014e+06	1.77737e+06	286499	3.9607e+06	2.8423e+06	1.0985e+06	1.95525e+06	1.0985e+06	2.69171e+06	1.0985e+06	1.0985e+06	1.0985e+06	759658	754093	1.29734e+06	844964	1.35906e+06	454048	445234	735841	661170	409606	735841	832917	546407	684793	0.00860887	865862	536736	429965	611759	485748
[truncated: 20 more columns]
