# Supplementary material for: The plasma metabolome and clinical features of patients with coeliac disease in Northwest China
Source: Ann Med. 2026 May 16;58(1):2668756. doi: 10.1080/07853890.2026.2668756 (PMC13182154; doi:10.1080/07853890.2026.2668756)
Supplement: Supplemental Material [file IANN_A_2668756_SM4133.zip › Supplementary Materials/Supplementary Materials12_Diet_adjusted key differential metabolites in IBDvsContorl_Cation.xlsx]

## Sheet: Supplementary Material 12
Supplementary Material 12_Diet_adjusted key differential metabolites in IBDvsControl_Cation
															Con	Con	Con	Con	Con	Con	Con	Con	Con	Con	Con	Con	Con	Con	Con	IBD	IBD	IBD	IBD	IBD	IBD	IBD	IBD	IBD	IBD	IBD	IBD	IBD	IBD	IBD	IBD	IBD	IBD	IBD	IBD
															Con	Con	Con	Con	Con	Con	Con	Con	Con	Con	Con	Con	Con	Con	Con	IBD-DH	IBD-DH	IBD-DH	IBD-DH	IBD-DH	IBD-DH	IBD-DH	IBD-DH	IBD-DH	IBD-DH	IBD-DH	IBD-DH	IBD-DH	IBD-DH	IBD-DH	IBD-SD	IBD-SD	IBD-SD	IBD-SD	IBD-SD
varID	Compounds	Fold Change(FC)	log2(FC)	p(T test)	p(U test)	p(HomogeneityVarianceTest)	FDR	PLSDA_VIP	OPLSDA_VIP	ID	Q1	Q3	tR	I.S	E101	E105	E107	E110	E112	E113	E116	E123	E125	E129	E130	E131	E132	E133	E134	A1101	A1102	A1111	A1112	A1115	A1117	A1118	A1122	A1134	A132	A133	A180	A185	A194	A196	A110	A1103	A1104	A1105	A1106
V614	5-Acetoxypalisadin B	5.0621	2.3397	1.9549e-19	5.86974361691145e-08	0.00109480031822819	1.4188e-13	2.5367439276366	1.48544727028325	614	383.3	271.2	8.85		2.0696e+06	1.09459e+06	828084	1.40366e+06	0.000756706	20802.4	928490	891617	1.14488e+06	1.27118e+06	1.14488e+06	777711	1.14488e+06	1.14488e+06	1.14488e+06	4.04234e+06	4.18e+06	3.47348e+06	3.59832e+06	5.13305e+06	6.3921e+06	4.82899e+06	5.48395e+06	4.73525e+06	4.11372e+06	4.71157e+06	3.88301e+06	8.67785e+06	4.94522e+06	5.16301e+06	4.23674e+06	3.52186e+06	6.35535e+06	6.64048e+06	7.32434e+06
V89	Methyl benzoate	2.2785	1.1881	1.7463e-06	2.60550923271511e-06	0.266336370129684	6.2668e-05	1.80010449596561	1.08566249523642	89	137.1	94.1	1.01		631432	357471	295044	1.32769e+06	370607	221077	393249	194986	398227	302229	398227	273965	398227	398227	398227	706274	1.10511e+06	908847	523673	845383	1.09582e+06	830321	702508	831811	898169	826807	924079	1.32149e+06	991348	883227	1.22961e+06	1.17383e+06	737748	721479	676936
V435	Glycodeoxycholic acid-2	2.0504	1.0359	0.00018687	0.000568019096651336	0.0654407733807874	0.0057356	1.36722318549373	1.69318054692024	435	450.3	414.3	7.04		643812	2.09993e+06	352978	889971	986917	3.30786e+06	1.48821e+06	1.00384e+06	898747	333758	898747	1.21969e+06	898747	898747	898747	2.66438e+06	3.16443e+06	3.14613e+06	0.000756706	1.77547e+06	5.46431e+06	2.25654e+06	557532	2.53105e+06	2.66438e+06	516277	2.979e+06	4.36712e+06	1.25451e+06	2.043e+06	2.9701e+06	2.84094e+06	2.8336e+06	1.34283e+06	3.11092e+06
V697	LPC(O-18:1(11Z)/0:0)	1.8263	0.86892	9.3808e-05	3.053053342668e-05	1.43422580640544e-07	0.012877	1.34967528119657	1.37282294336174	697	508.4	184.1	9.46		382067	307107	503337	373183	274674	227000	390656	293537	332279	253703	332279	401929	332279	332279	332279	444289	450009	477205	429963	588508	464741	602184	508175	609671	421253	467391	507362	482927	406733	543213	842534	891161	880735	456605	271445
V646	LPC P-18:0	1.7996	0.84769	0.00045789	1.9911884190196e-05	4.49576916977903e-08	0.031003	1.23909093660439	2.69103681619621	646	508.4	104	9.06		1.01165e+06	851037	1.76958e+06	994104	924951	938991	1.39295e+06	983642	1.07734e+06	1.25218e+06	1.07734e+06	1.19024e+06	1.07734e+06	1.07734e+06	1.07734e+06	1.50918e+06	1.66851e+06	1.55522e+06	1.33578e+06	1.63061e+06	1.63358e+06	1.69972e+06	1.16405e+06	1.68082e+06	1.31707e+06	1.4307e+06	1.63944e+06	1530285	1.41914e+06	1.58102e+06	3.13331e+06	3.26837e+06	3.32908e+06	1.765e+06	1.46244e+06
V651	LPC O-16:0-sn2	1.7289	0.78987	0.00024464	1.9911884190196e-05	7.76630967665658e-08	0.021535	1.28726566309474	1.37035507237875	651	482.4	184.1	9.16		384263	252173	473042	361266	315355	193765	365219	386399	337543	355974	337543	391413	337543	337543	337543	435660	421959	423355	356135	483128	401816	480557	458679	468256	424174	515961	428794	456526	522218	449882	1.03126e+06	750309	1.11322e+06	556074	420282
V609	LPC O-16:0-sn1	1.6605	0.73162	0.011255	0.0282936363724319	0.00161825872540581	0.11894	1.03741161618163	3.05084465460662	609	482.4	104	8.75		1.22561e+06	781136	3.13282e+06	1.32225e+06	1.1644e+06	215893	1.24552e+06	493230	1.45345e+06	919348	1.45345e+06	1.26415e+06	1.45345e+06	1.45345e+06	1.45345e+06	1.36336e+06	2.41664e+06	1.41349e+06	1.08711e+06	1.38975e+06	1.61977e+06	1.35389e+06	503368	1.43389e+06	693025	1.14155e+06	1.46098e+06	1.55534e+06	1.61118e+06	1.4315e+06	4.16021e+06	3.17481e+06	4.0912e+06	2.08943e+06	1.46385e+06
V734	PAF C-18:1	1.6421	0.71553	3.6816e-05	0.000329350152928775	0.000252823638553071	0.0057098	1.43825292952371	1.83948497473192	734	550.4	184.1	9.86		933771	755168	1.68666e+06	907192	970930	493876	1.21878e+06	963264	1.18866e+06	1.1865e+06	1.18866e+06	1.00711e+06	1.18866e+06	1.18866e+06	1.18866e+06	1.18855e+06	1.17122e+06	1.72152e+06	1.34841e+06	2.15928e+06	1.1756e+06	2.07478e+06	1.42027e+06	1.98592e+06	1.01283e+06	1.05848e+06	1.24418e+06	1.52855e+06	1.47057e+06	2.19376e+06	1.99175e+06	2.80376e+06	3.60757e+06	1.50356e+06	1.11927e+06
V691	LPC 20:1	1.5244	0.60822	0.00028633	0.00646112834099842	0.0012290208906508	0.016135	1.31261	1.78868160282029	691	550.4	184.1	9.46		890722	629955	1.59618e+06	731805	873367	485780	1.20427e+06	1.03833e+06	1.12573e+06	1.18661e+06	1.12573e+06	1.01951e+06	1.12573e+06	1.12573e+06	1.12573e+06	1.09193e+06	1.21372e+06	1.41244e+06	952560	1.87167e+06	1.09006e+06	1.76147e+06	1.4542e+06	1.83538e+06	854715	1.09657e+06	1.15839e+06	1.11804e+06	1.04506e+06	2.05889e+06	1.90156e+06	2.6077e+06	2.67828e+06	1.21276e+06	716369
V414	Tetradecadienoylcarntine	0.6594	-0.60077	0.034647	0.00354299769397514	0.0561671007607603	0.048039	1.08476559981836	1.88396445439083	414	368.3	85	6.84		643462	835675	2.129e+06	1.0301e+06	1.12784e+06	1.02099e+06	1.99078e+06	3.10462e+06	853071	1.3151e+06	853071	1.57545e+06	853071	853071	853071	609672	1.02627e+06	336122	653643	613742	1.34672e+06	585248	534764	729898	753300	1.09351e+06	1.05122e+06	1.97984e+06	899302	407964	532637	2.26975e+06	809173	602352	984208
V291	(2E)-octenoylcarnitine	0.63294	-0.65986	0.0025912	0.00012707544940387	2.23254776383015e-06	0.00028581	1.68605405732616	3.1288072804141	291	286.2	85	4.72		5.5311e+06	4.32617e+06	8.77636e+06	6.52123e+06	9.45814e+06	4.12055e+06	7.89969e+06	1.44857e+07	5.55516e+06	9.1801e+06	5.55516e+06	1.02533e+07	5.55516e+06	5.55516e+06	5.55516e+06	3.92241e+06	3.49632e+06	4.14561e+06	2.77537e+06	4.53021e+06	4.28166e+06	4.57247e+06	3.40381e+06	4.62015e+06	3.37622e+06	5.13356e+06	4.6029e+06	4.78267e+06	4.55241e+06	4.31999e+06	4.57149e+06	6.08587e+06	6.6744e+06	2.42726e+06	4.76193e+06
V307	Decatrienoyl carnitine	0.62464	-0.6789	0.01285	0.000881216318735118	1.97612055400787e-05	0.0049094	1.40278652663975	1.12431527202372	307	310.2	85	5.12		643572	330897	1.41631e+06	969506	1.27138e+06	117035	708985	1.72805e+06	682633	1.09073e+06	682633	1.45152e+06	682633	682633	682633	605534	536309	879459	252392	567283	513263	616219	111722	648435	657697	505700	862789	143702	483566	485270	672253	657309	659044	380983	694687
V412	Lauroylcarnitine	0.60904	-0.71538	0.038769	0.00646112834099842	0.0536552641336684	0.054205	1.05359445258936	2.00254183916602	412	344.3	85	6.84		671547	1.19187e+06	1.79425e+06	1.20584e+06	900785	863000	2.99458e+06	3.32531e+06	843876	921294	843876	1.4295e+06	843876	843876	843876	246088	1.0833e+06	0.000756706	455885	962195	1.30598e+06	635021	531562	929794	517914	1.15923e+06	1.10527e+06	2.69083e+06	1.0246e+06	342832	340472	1.89762e+06	780201	462164	509851
V336	CIS-4-DECENOYL CARNITINE	0.5022	-0.99366	0.0067054	0.000115182293380818	7.86079432672654e-05	0.0019776	1.51582379781744	4.94586867391009	336	314.2	85	5.72		5.30801e+06	7.2549e+06	1.53842e+07	9.62325e+06	9.03121e+06	9.30914e+06	1.46036e+07	2.41692e+07	4.96836e+06	6.08478e+06	4.96836e+06	1.07212e+07	4.96836e+06	4.96836e+06	4.96836e+06	4.46553e+06	5.05892e+06	2.35077e+06	2.5261e+06	3.31898e+06	6.87289e+06	4.8472e+06	1.78992e+06	3.98337e+06	4.6309e+06	7.62114e+06	6.42919e+06	7.51937e+06	4.56598e+06	2.18992e+06	4.30404e+06	1.31876e+07	5.9856e+06	3.74608e+06	5.66855e+06
V306	9-Decenoyl-carnitine	0.47345	-1.0787	0.0044335	3.053053342668e-05	4.020746112443e-07	0.00058917	1.62912643493287	4.03773557903131	306	314.2	85	5.12		2.99174e+06	5.10151e+06	1.0983e+07	6.55437e+06	6.80719e+06	6.34683e+06	1.12852e+07	1.75237e+07	3.93032e+06	4.06271e+06	3.93032e+06	8.56151e+06	3.93032e+06	3.93032e+06	3.93032e+06	3.64718e+06	3.39447e+06	1.88421e+06	2.40784e+06	2.22148e+06	5.00813e+06	2.74291e+06	1.55045e+06	2.59766e+06	2.83896e+06	4.471e+06	3.99506e+06	4.83709e+06	2.941e+06	1.87043e+06	3.16661e+06	7.85658e+06	4.53457e+06	3.4976e+06	3.05471e+06
V72	2',3'-Epoxyindicolactone	0.45546	-1.1346	1.252e-08	6.71541468450361e-08	0.00787886621627816	1.1261e-12	2.49429209139187	2.48662829574566	72	383.1	203.1	1.01		1.05824e+07	1.78239e+07	1.39445e+07	1.24874e+07	1.64663e+07	1.61497e+07	1.9116e+07	1.99008e+07	1.2008e+07	1.58677e+07	1.2008e+07	1.59208e+07	1.2008e+07	1.2008e+07	1.2008e+07	6.6325e+06	1.182e+07	7.05096e+06	5.85092e+06	7.38377e+06	5.87243e+06	7.70483e+06	5.75065e+06	7.49333e+06	6.20646e+06	8.13819e+06	7.58649e+06	6.17179e+06	9.2121e+06	6.92932e+06	4.17913e+06	5.71632e+06	6.63863e+06	4.60519e+06	6.26995e+06
V248	Hippuric acid	0.43645	-1.1961	0.021033	0.00861391216502891	8.86121132151562e-12	0.0053258	1.3980844633839	2.5908248599126	248	180.1	105	3.3		1.14547e+06	1.47973e+06	4.77377e+06	1.99665e+06	7.63459e+06	2.81236e+06	182245	3.76018e+06	1.25518e+06	1.0597e+06	1.25518e+06	4.30575e+06	1.25518e+06	1.25518e+06	1.25518e+06	989289	583626	1.19924e+06	595392	1.19015e+06	408148	1.26411e+06	684546	1.28332e+06	527610	986001	1.06728e+06	88224	939732	824998	1.34581e+06	1.22099e+06	920614	610833	363514
V244	2,5,6-trihydroxy-5,6-dihydroquinoline	0.41199	-1.2793	0.010188	0.00123992276036447	1.18309845960483e-12	0.0014558	1.53780539062341	1.58239291282362	244	180.1	105	3.3		222503	572239	1.48987e+06	902728	3.34301e+06	1.02823e+06	920575	1.84173e+06	590422	569986	590422	1.86204e+06	590422	590422	590422	287489	290495	340988	280255	387649	169773	388413	300243	381398	329172	376112	340228	201662	384285	334814	637927	532458	464966	429438	289230
[truncated: 20 more columns]
