# Supplementary material for: The plasma metabolome and clinical features of patients with coeliac disease in Northwest China
Source: Ann Med. 2026 May 16;58(1):2668756. doi: 10.1080/07853890.2026.2668756 (PMC13182154; doi:10.1080/07853890.2026.2668756)
Supplement: Supplemental Material [file IANN_A_2668756_SM4133.zip › Supplementary Materials/Supplementary Materials2_Diet_adjusted differential metabolites in CeDvsContorl_Cation.xlsx]

## Sheet: Supplementary Material 2_Diet-a
Supplementary Material 2_Diet-adjusted differential metabolites in CeDvsControl_Cation
															CeD	CeD	CeD	CeD	CeD	CeD	CeD	CeD	CeD	CeD	CeD	CeD	CeD	CeD	CeD	Con	Con	Con	Con	Con	Con	Con	Con	Con	Con	Con	Con	Con	Con	Con	QC	QC	QC	QC	QC
															CeD	CeD	CeD	CeD	CeD	CeD	CeD	CeD	CeD	CeD	CeD	CeD	CeD	CeD	CeD	Con	Con	Con	Con	Con	Con	Con	Con	Con	Con	Con	Con	Con	Con	Con	QC	QC	QC	QC	QC
varID	Compounds	Fold Change(FC)	log2(FC)	p(T test)	p(U test)	p(HomogeneityVarianceTest)	FDR	PLSDA_VIP	OPLSDA_VIP						Ce1	Ce10	Ce11	Ce12	Ce13	Ce14	Ce15	Ce2	Ce3	Ce4	Ce5	Ce6	Ce7	Ce8	Ce9	E101	E105	E107	E110	E112	E113	E116	E123	E125	E129	E130	E131	E132	E133	E134	QC-1	QC-10	QC-2	QC-3	QC-4
V8	LPC 19:0-sn2	2.3553	1.2359	0.00021451	0.000443544351077281	1.7466335588361e-10	0.00039975	1.60337602305039	0.66455013901119	6	538.4	184.1	9.49		656245	589135	1.06696e+06	314122	809140	200913	333883	636258	517365	648077	496979	439911	191919	976452	629003	237116	169956	306258	261237	256831	230420	246184	208485	237652	253943	237652	252884	237652	237652	237652	298864	339368	398931	436349	429256
V13	CYS-GLY	3.9346	1.9762	4.0873e-05	0.000443544351077281	4.15723021562253e-12	4.7853e-05	1.74341863756661	0.108994412362542	11	179	162	1.01		27233.4	9382.53	4088.34	25038.8	35585.6	5014.79	20092	12873.1	20316.2	22680.7	30219.8	33241.3	39549.8	38692.9	25198.1	6405.67	6698.67	5825.85	5112.47	4815.01	4234.48	7918.77	7784.75	5668.8	5736.21	5668.8	5878.09	5668.8	5668.8	5668.8	9545.97	8942.54	12145.6	17609	18502.5
V16	dimethyl sulfone	4.5427	2.1836	1.0756e-09	2.91530468117089e-06	1.27530944286806e-13	5.5283e-12	2.19654833180795	0.202942726694097	14	95	63	1.01		782578	355112	665358	547215	741745	647997	859789	734882	896660	810647	776727	831738	913701	690154	512592	164081	174121	151220	165322	135771	140358	157778	151200	163500	160745	163500	152045	163500	163500	163500	527882	441864	542991	556701	568210
V17	D-Ribulose 1,5-bisphosphate	25.053	4.6469	4.9675e-08	2.91530468117089e-06	8.32341621512495e-17	3.0427e-09	2.09607999282766	0.130716763373543	15	331	198.9	1.01		147093	44746.1	72910	68845.2	100608	88323.4	140783	172121	143507	109633	131974	96353.2	135871	99202.2	50598.2	2621.66	3473.59	4933.29	2047.92	4275.43	1023.43	5406.49	5222.84	5425.6	4736.13	5425.6	3099.09	5425.6	5425.6	5425.6	39151.5	38653	49472.6	66839.6	47090.1
V18	Arginine	0.58135	-0.78252	7.7371e-06	4.2269839717926e-05	0.112116929915807	6.7423e-05	1.71805751006366	0.180018224787391	16	175	158	1.01		140196	72808	74466.6	112770	99507.3	89753.4	165532	113527	93894.1	99099.9	102527	108771	52832.4	127723	121359	155000	222847	193839	126926	233701	240337	226355	215011	136882	219603	136882	190781	136882	136882	136882	158731	115421	132775	137827	123196
V22	Dimedazol	0.3676	-1.4438	5.3281e-09	2.91530468117089e-06	0.00205821561865611	5.8332e-09	2.08559573107056	0.0796590542522748	20	147.1	129.1	1.01		221566	320714	178002	193692	176179	235294	121351	215189	222475	160399	141723	168397	192088	158599	246210	774651	321220	521188	740231	481614	533727	501586	506237	541961	325097	541961	614850	541961	541961	541961	294799	210355	430660	566673	298948
V25	Isomaltose	0.54338	-0.87996	3.8524e-06	3.5671703249711e-06	0.000986110272410628	1.0429e-05	1.82371465635043	0.192704708071791	23	343.1	163.1	1.01		59686.1	86037.8	91206.5	102337	97900.5	99701.5	126206	95185.5	75178.1	76418.4	75038.9	89596.9	95656.6	80224	108353	115928	159797	214405	137954	225281	196911	216842	214158	126361	208746	126361	178676	126361	126361	126361	107268	126538	94129.8	101370	116124
V26	L-Canavanine	8.8988	3.1536	0.00048884	0.00501577239250949	2.3517468013889e-14	0.00092294	1.52155155331801	0.867818475163056	24	177.1	160.1	1.01		1.89716e+06	294583	17557.3	1.02108e+06	1.86669e+06	18388.1	379280	0.0010017	322656	1.33394e+06	1.18839e+06	1.63298e+06	1.64649e+06	2.0519e+06	1.12178e+06	193978	76344.4	78750.7	204142	83257.3	112995	75318.9	139545	88932.7	86357.2	88932.7	166991	88932.7	88932.7	88932.7	78406.7	61038.9	79112.1	76498.1	77271.5
V30	2-Aminooctanoic acid	1.7323	0.79271	0.0049515	0.00386272015507669	0.000301037781408671	0.012884	1.26031451617897	0.245612776902573	28	160.1	101.1	1.01		836989	797888	743878	750680	478733	525459	784114	516350	1.00908e+06	1.87954e+06	1.11269e+06	738948	517308	1.36856e+06	317405	514205	526504	387974	533315	665545	715702	588629	577266	358360	254633	358360	589544	358360	358360	358360	589836	448289	508415	563569	513662
V38	Adenosine 5-phosphosulfate	14.566	3.8645	0.00033451	5.05350302052455e-05	1.76947732488886e-18	0.00060019	1.56500777483773	0.090316898729919	36	428	348.1	1.01		54008.5	9326.1	3663.27	28553.3	23019.2	0.0010017	8877.93	5618.48	14619.7	11422.9	13100.4	23480.3	38032.2	27286.7	19196.9	1368.51	1754.76	220.996	1456.62	876.555	1566.37	1718.69	1998.43	1166.99	1296.25	1166.99	1145.05	1166.99	1166.99	1166.99	0.0010017	2481.69	2835.68	0.0010017	4012
V44	D-Galactosamine	0.59028	-0.76052	0.00094945	0.00338165438226189	0.0269619252365048	0.0037454	1.39573638253662	0.0792111643144664	42	180.1	162.1	1.01		8597.94	21145.4	0.0010017	22888.9	2957.73	16070.8	10413.8	15364.4	8466.56	5732.41	26010.7	9890.84	5550.39	17242.5	21907.1	27480.2	22646.8	11382.7	27480	22817.4	22946.7	14485.5	22734.1	20920.2	26166.3	20920.2	22932.9	20920.2	20920.2	20920.2	20746.9	0.0010017	26023.4	0.0010017	20736.9
V47	Galactinol	2.1365	1.0952	0.0053776	0.006471599794492	6.28482312318305e-07	0.012322	1.22789794612302	0.134350149870896	45	365.1	203.1	1.01		18344.5	0.0010017	13798.6	33685.9	20241.7	41740.2	90032.4	53246.4	38994.2	17339.8	70721.1	62070.5	27935.1	42494.8	43445	19993.3	22776.6	19592.3	18941.4	15353.8	14500.5	23214	23721.8	16430.4	4380.26	16430.4	24082.3	16430.4	16430.4	16430.4	31658	32835	20787.6	35955.5	29205.6
V49	Gluconate	6.0468	2.5962	1.5126e-08	6.40881775055936e-06	0.0584672120626429	1.362e-07	1.99643279978521	0.0323891963658991	47	219	161.1	1.01		9760.39	2723.88	7818.47	7257.2	10507.8	4227.22	6820.42	5774.49	7026.37	6375.18	8072.94	9482.91	12259.8	10468.3	10204.1	2040.02	1073.44	0.0010017	5984.81	993.526	0.0010017	1735.69	2835.48	651.754	0.0010017	651.754	1721.7	651.754	651.754	651.754	0.0010017	6026	8859.23	7635.31	6939.27
V52	sn-Glycero-3-phosphocholine-2	2.0737	1.0522	2.1172e-05	5.05350302052455e-05	1.90159133755684e-05	4.0601e-05	1.75241345566757	0.620811869548638	50	258.2	104	1.01		1.6892e+06	815442	919663	1.37806e+06	1.45232e+06	534712	1.66853e+06	1.78622e+06	1.08358e+06	1.06149e+06	1.68722e+06	1.31577e+06	1.85089e+06	2.21208e+06	1.88918e+06	691259	745339	980715	791776	496256	479824	786824	699163	645381	581270	645381	813798	645381	645381	645381	1.24548e+06	1.17782e+06	1.39363e+06	1.21711e+06	989475
V55	L-Cysteine-glutathione Disulfide	1.7229	0.78487	0.011605	0.0188369596617904	1.21130198403777e-05	0.026113	1.18920542257428	0.0562469747274147	53	427.1	298.1	1.01		16735.6	5482.25	6324.98	9064.55	8711.15	4985.56	13809.6	15684.9	18519.3	10158.7	6910.36	7296.56	19469.2	5454.9	1487.28	7623.76	5925.84	6594.34	8424.17	2758.8	3857.61	5655.18	4836.6	6167.26	3969.9	6167.26	6633.16	6167.26	6167.26	6167.26	5570.65	5876.74	6124.32	7540.36	8637.63
V59	L-Saccharopine	1.5674	0.64838	0.0015156	0.000378999867220701	0.000166626241103768	0.0042538	1.36321980948408	0.0411830078144263	57	277.1	84.1	1.01		21551.3	13379.8	31384.5	33895.7	18052.5	21071	59547.5	31024.2	26406.2	32822.5	27848.9	29420.3	28582.9	34637.6	31219.4	15702.2	17877.6	25703	16018.1	21107.4	14224.2	23545.7	17345.9	20048.3	13245.3	20048.3	16246.1	20048.3	20048.3	20048.3	30105.7	31717	32475.3	29320.2	32627.1
V62	Methotrexate	0.45764	-1.1277	0.00010817	0.000518235358962327	0.703249209936121	0.00091521	1.52230564576647	0.0186284707152693	60	455.2	228.1	1.01		941.752	1480.84	542.357	907.375	91.3557	685.151	396.052	147.351	901.261	930.114	22.3916	442.701	144.597	514.385	816.134	1664.67	821.334	1617.14	2083.69	1096.14	1865.38	698.019	348.609	1262.38	1662.99	1262.38	1417.23	1262.38	1262.38	1262.38	707.024	237.006	447.22	272.916	545.832
V65	N-(1-Carboxymethyl)-L-lysine	19.802	4.3076	4.1002e-10	2.91530468117089e-06	1.29543367973243e-12	1.2478e-12	2.21446669209992	0.147608962005904	63	205.1	130.1	1.01		459654	191982	582223	314807	621664	511880	484871	413673	425240	488293	509077	608642	622651	535519	582707	7851.31	38611.8	24814.4	32870.4	22300.5	29975.2	45665.5	28562.4	21568.9	16291.1	21568.9	16523.7	21568.9	21568.9	21568.9	143036	240613	201807	260147	248910
V71	1-Methylguanine	1.7921	0.84169	0.00017325	3.5298150581196e-05	2.33563053067037e-06	0.00039975	1.61842923086582	0.0457529503392533	69	166.1	135	1.01		9077.97	8462.18	8739.83	10907.8	11853.1	5916.1	11853.3	14752.2	15498.8	14802.8	15427.5	10884.4	23283.4	16473.1	10518.5	8061.98	8381.4	6798.72	8214.8	4635.15	6373.01	7560.21	6590.57	7123.16	5477.81	7123.16	7444.3	7123.16	7123.16	7123.16	9452.27	7166.54	12161.9	5068.09	10953
V73	8-Hydroxyguanosine	7.1582	2.8396	8.3336e-05	0.00386272015507669	2.75928763657556e-13	0.00011103	1.68582519822366	0.0987950419597606	71	300.1	168.1	1.01		173231	40364.6	156225	0.0010017	98529.2	147338	10656.5	2759.54	141203	174090	160459	240500	145644	151937	133493	10584.2	16299.3	27724.1	14512.5	17038	7219.28	24155.4	11936.5	17560.3	18403.9	17560.3	12490.9	17560.3	17560.3	17560.3	45736.2	36071.5	46577.8	42517.1	35112
V74	2',3'-Epoxyindicolactone	0.47644	-1.0696	3.9519e-08	2.91530468117089e-06	6.11387259356827e-05	1.5959e-08	2.05351452077198	1.44735208017658	72	383.1	203.1	1.01		6.76702e+06	6.90153e+06	7.96567e+06	6.42899e+06	5.09611e+06	7.97553e+06	7.86232e+06	7.15134e+06	6.43837e+06	7.09624e+06	7.23802e+06	7.0258e+06	5.15814e+06	7.04151e+06	7.8602e+06	1.05824e+07	1.78239e+07	1.39445e+07	1.24874e+07	1.64663e+07	1.61497e+07	1.9116e+07	1.99008e+07	1.2008e+07	1.58677e+07	1.2008e+07	1.59208e+07	1.2008e+07	1.2008e+07	1.2008e+07	1.17346e+07	1.08737e+07	9.81938e+06	1.25741e+07	1.03585e+07
V75	Adipamide	3.3712	1.7533	0.0023139	0.000518235358962327	2.42925241112056e-08	0.0051965	1.36236749187949	0.0488634698039448	73	145.1	128.1	1.01		7929.64	12732.3	14241.5	11484.7	8898.37	9708.4	9212.71	0.0010017	28564.4	16687.2	1407.12	22275.8	37935.9	6892.28	15298.6	3746.36	800.587	4335.95	6381.42	4488.78	3039.71	4795.27	5485.11	2930.18	6399.36	2930.18	6172.27	2930.18	2930.18	2930.18	13256.7	9476.33	10144.2	10871.4	9037.82
V76	ADP	22.468	4.4898	4.262e-05	0.000378999867220701	2.5725937008127e-17	4.7853e-05	1.7418812551783	0.311088611606698	74	428	136.1	1.01		360676	76702.3	0.0010017	305340	301156	11293.7	131550	7593.91	238219	215855	266651	322549	359781	327983	188174	8264.08	16543.2	2171.35	9696.91	8342.09	10189.6	15794.3	18643.7	6264.58	5608.12	6264.58	12000.8	6264.58	6264.58	6264.58	11453.1	9465.46	10317.9	12016.2	9824.24
V80	D-Galactose	3.4145	1.7717	2.2718e-09	2.91530468117089e-06	1.49514684485111e-09	2.7836e-11	2.17394970698099	0.0827690148924398	78	198.1	85	1.01		173972	93244.8	199465	134378	199971	197092	247087	192888	200528	220228	238409	250889	216527	234543	208858	56995.5	59488.1	64920.4	54619.8	66022.5	64621.7	67852.3	58507.2	56729	45402.9	56729	58899.7	56729	56729	56729	93744.1	79815.8	89939.5	84872.9	102899
V82	DL-2-Aminooctanoic acid-2	1.8492	0.88693	0.0027764	0.00070402157076966	4.2614575028831e-05	0.0073088	1.33460667794682	0.341365632128542	80	160.1	101.1	1.01		1.17021e+06	847697	998958	636921	536401	640447	738132	700986	1.12861e+06	2.11749e+06	1.21812e+06	785165	573138	1.51273e+06	340045	544304	477073	520661	554507	728625	588042	707836	564980	405894	225055	405894	600439	405894	405894	405894	556301	428026	531947	634097	638480
V84	D-Proline	1.5282	0.61183	0.0016925	0.00295576095677013	0.0247136999870657	0.0062663	1.32320637548393	3.10666287485894	82	116.1	70.1	1.01		2.48359e+07	1.77509e+07	8.90221e+06	1.42924e+07	9.39442e+06	1.71018e+07	1.68749e+07	1.71372e+07	3.06339e+07	1.82885e+07	2.44428e+07	2.50737e+07	1.9581e+07	2.61729e+07	2.90667e+07	1.1363e+07	1.28271e+07	1.73203e+07	1.40339e+07	1.12566e+07	1.13943e+07	1.01352e+07	1.02843e+07	1.20766e+07	2.41244e+07	1.20766e+07	1.28926e+07	1.20766e+07	1.20766e+07	1.20766e+07	2.11028e+07	1.30706e+07	1.90675e+07	1.88763e+07	1.65413e+07
V94	L-Proline	1.5509	0.6331	0.0023574	0.0016976610019706	0.00278450099703575	0.0073411	1.31037664310508	3.01579657117698	92	116.1	70.1	1.01		2.43927e+07	1.90124e+07	7.63154e+06	1.56004e+07	7.57513e+06	1.65146e+07	1.6514e+07	1.62299e+07	2.87723e+07	1.7566e+07	2.45943e+07	2.38676e+07	1.63974e+07	2.75353e+07	3.12336e+07	1.21127e+07	1.07443e+07	1.41672e+07	1.17782e+07	9.52759e+06	1.1591e+07	1.10552e+07	1.04581e+07	1.28212e+07	2.25272e+07	1.28212e+07	1.11378e+07	1.28212e+07	1.28212e+07	1.28212e+07	2.17919e+07	1.21759e+07	1.94744e+07	1.91292e+07	1.60141e+07
V96	sn-Glycero-3-phosphocholine	4.5668	2.1912	1.5444e-09	2.91530468117089e-06	3.75759945066982e-09	1.8089e-11	2.18073812115503	0.219437954454373	94	258.1	125	1.01		579341	259532	405063	415434	552989	532336	759191	528197	636896	599965	522302	646957	581357	500647	434596	134542	127606	120496	152202	88063.1	88250.4	106629	104138	118476	100540	118476	127042	118476	118476	118476	281875	170351	224471	163336	216950
V97	S-Sulfo-L-cysteine	2.1064	1.0748	3.7372e-05	7.18734312536638e-05	0.00179845028929238	0.00012614	1.69109654681159	0.139780255572458	95	202	120	1.01		49387.3	99359.8	89931.8	59307.3	85413.4	93035.6	67040.9	83958.9	42845.1	60335.4	30684.4	48868.9	50137.5	33398.4	54981.1	29315.1	46361.4	13551.3	18391.2	25497.2	29741	34518.4	35171	35707.1	16865.8	35707.1	22443.8	35707.1	35707.1	35707.1	60699.7	53439.6	18137.3	56863.7	15370
V98	Taurine	2.337	1.2247	0.0051208	0.00829705201447628	7.10731586669086e-09	0.011325	1.24836912503597	0.2535722599885	96	126	44	1.01		257250	44188.5	28356.8	109090	141634	4026.79	50719.5	37574.3	96220.5	54873.4	98352.9	154207	118886	145595	101974	57166	47807.7	34157.3	56472.7	18489	37060.5	43818.5	47027.2	38237.2	36697	38237.2	47550.7	38237.2	38237.2	38237.2	84335.8	52984	78035.7	73502.9	79691.3
V100	Adenylosuccinic acid	2.0444	1.0316	0.0025586	0.00295256453372749	0.294549513558863	0.010359	1.25261745297963	0.0106080400717167	98	464.1	252.1	1.01		724.002	527.477	358.032	274.257	710.841	944.566	594.221	1482.17	706.829	230.289	1075.77	561.474	816.278	503.526	637.594	333.236	292.38	921.574	326.858	724.555	249.662	0.0010017	258.982	260.302	0.0010017	260.302	554.825	260.302	260.302	260.302	884.393	1434.67	511.082	1526.38	1313.99
V105	N-Propionylglycine	1.6864	0.75396	0.00051367	0.000604518729698655	0.0474330746775387	0.0023191	1.45852643337884	0.0390201417220951	103	132.1	76	1.01		11697.5	12916.9	8505.7	12098.5	13195.7	8071.25	7330.11	13010.1	8751.31	13680	18577.1	9462.64	5262.13	19162.6	10824.5	3063.82	6018.56	9704.34	4794.22	9299.53	12107.7	7902.2	4362.82	6443.36	6702.9	6443.36	6142.25	6443.36	6443.36	6443.36	20375.4	8791.97	13823.8	5769.85	6943
V110	S-Lactoylglutathione	2.8529	1.5124	7.4125e-05	6.03167972484383e-05	2.22937072439872e-09	0.00010893	1.71100103346107	0.0315345025242854	108	380.1	233.1	1.01		3274.5	535.047	1888.67	1509.09	3609.89	1054.58	4165.94	3621.39	3566.13	1297.16	1422.91	2745.06	3561.98	2501.54	2609.97	907.324	726.645	569.381	960.236	776.87	1278.27	951.69	807.954	846.375	1025.49	846.375	861.141	846.375	846.375	846.375	1177.32	0.0010017	5021.31	3597.05	2650.39
V112	1-Aminocyclohexanecarboxylic Acid	0.31468	-1.668	0.0080914	0.00256792731978027	1.84508469441961e-07	0.017895	1.17555270187995	0.221586841362311	110	144.1	58.1	1.08		41416.4	62386.2	101732	52248.8	25160	82736.3	44743.4	42754.7	16905.3	71066.6	98792.7	64541.8	0.0010017	84803.8	78875.9	490105	425340	0.0010017	464010	64493.1	249946	87760.1	94684.2	135557	0.0010017	135557	204755	135557	135557	135557	122293	78508.1	121237	121753	117822
V114	Gly-Tyr	0.49792	-1.006	0.00050791	0.00108713449557002	0.426140636513173	0.0028376	1.42840987214722	0.0695188096697495	112	239.1	136.1	1.08		16651.4	3708.04	0.0010017	13673.5	14896.4	0.0010017	0.0010017	0.0010017	9453.57	13179.5	12697.1	12277.7	23539.2	21798.4	11586.7	28730	20483.1	15416.6	28588.4	19633.4	13418.1	18066.2	30266.8	20804.2	5160.58	20804.2	24419.8	20804.2	20804.2	20804.2	17129.9	11692.2	22799.2	14504.3	0.0010017
V120	3'-Aenylic acid	22.145	4.4689	3.8199e-05	9.30332537206784e-05	1.27090849785145e-16	4.1853e-05	1.75703617624773	0.442669487745323	118	348.1	136.1	1.18		517835	25094.9	95660.5	488489	764222	0.0010017	321647	228626	286322	264777	505570	505095	654491	607524	267683	13222.6	29808.8	10002.1	6128.62	7142.98	0.0010017	27555.6	30163.6	17278.1	28402.2	17278.1	11042.9	17278.1	17278.1	17278.1	79985	88779.4	66636.1	79586.6	75738.2
V121	5-Hydroxytryptophan	2.5657	1.3593	0.00099475	0.00127421104902176	1.05850478471855e-06	0.0023191	1.45595924864283	0.119883986910573	119	221.1	204.1	1.18		49877.5	12654.4	9849.44	46379.8	48343.7	0.0010017	23781.8	18388.8	31440.2	22325.8	38727	42025.2	71879.9	50713.1	36389.8	20200.5	15176.6	10357.4	20039.4	9636.54	11265.3	12389.3	16361.6	11380.9	5295.33	11380.9	18335.4	11380.9	11380.9	11380.9	26646	17109.8	20041.5	15339.5	14640.6
V122	Propionyl-L-carnitine-2	0.46903	-1.0923	5.1341e-10	2.91530468117089e-06	0.284934785155062	1.5205e-08	2.06057448329248	0.169305559018976	120	218.1	85	1.18		1.49929e+06	1.43354e+06	1.27e+06	852813	1.32635e+06	1.36089e+06	494188	341688	1.29965e+06	1.00307e+06	964871	2.11693e+06	1.57261e+06	1.08924e+06	1.52864e+06	2.27054e+06	3.10371e+06	3.06724e+06	2.39506e+06	2.62894e+06	2.64909e+06	2.71281e+06	2.3544e+06	2.32308e+06	3.2725e+06	2.32308e+06	2.63554e+06	2.32308e+06	2.32308e+06	2.32308e+06	401380	2.84961e+06	4.0607e+06	3.76398e+06	2.99995e+06
V123	D-Glucosamine-6-phosphate	48.334	5.595	1.4055e-10	2.91530468117089e-06	2.2304063269059e-10	3.2573e-13	2.22986696205446	0.0310122230590557	121	260.1	126.1	1.18		16049.3	8167.91	19578.1	12481	9459.54	12002.1	14244	10252.5	17929.6	11941.7	15006.3	17797.3	15666.3	14063.5	15894.6	1015.49	554.474	35.9127	945.068	0.0010017	72.0889	143.828	535.975	17.0102	143.995	17.0102	823.924	17.0102	17.0102	17.0102	7772.4	6511.44	6762.73	5174.29	4886.78
V125	Ribose-5-Phosphate	0.21556	-2.2139	1.9559e-13	2.90788712514815e-06	0.000832603452227013	4.3849e-15	2.26502833832444	0.0551298290585912	123	231	97	1.18		74494.3	145234	31174.5	38724.3	60190.1	56924.9	0.0010017	52832.6	67120	84295.7	0.0010017	14428	47594.3	53064.7	64234.3	261520	245210	223533	248336	243773	214163	228936	239443	253699	257234	253699	235723	253699	253699	253699	138426	88357.5	113690	129263	69576.4
V128	Isoproterenol	0.44594	-1.1651	6.5977e-06	7.18734312536638e-05	0.000221369280960997	1.4019e-05	1.81532291819158	0.0697062189271056	126	212.1	194.1	1.18		18765.9	20557.6	26668.9	19470.9	20113.9	31442.4	24045.5	29736.7	26114.1	15314.1	26130.1	25370.6	30736.2	12504.4	20870	9610.86	56547.4	63053.6	85268.7	30452.5	62884.3	50247.9	65897.8	50240.9	53929.9	50240.9	50912.4	50240.9	50240.9	50240.9	37725.9	0.0010017	0.0010017	29005	32329.4
V134	Nicotinamide	3.6519	1.8687	0.00056536	0.000950215124614282	2.61093026099096e-11	0.0010909	1.50828750454671	0.143000145309724	132	123.1	106	1.18		74438.1	5026.18	10835.1	24094.2	34443.5	4035.21	19256.6	10575	34190.4	31774.5	34872.8	51543.6	51682.8	51956.8	36017.1	9866.67	9831.7	5637.7	12880.9	10398.4	7859.42	6002.07	10554.5	7637.65	8109.81	7637.65	10667.9	7637.65	7637.65	7637.65	16240.8	13059.2	16576.9	17524.5	15947.4
V136	S-(5-Adenosy)-L-homocysteine	2.7447	1.4566	8.0329e-06	6.03167972484383e-05	0.00012176481258038	1.5773e-05	1.80032029007088	0.0550407255470589	134	385.1	134	1.18		12746.1	1145.87	7390.97	10197	11395.5	10478.3	21614.9	13220.2	11784.9	13193.9	17128.5	17342.1	15763.5	16375.8	13381.2	3378.89	5939.83	7764.91	4506.36	2555.61	2473.82	6846.42	4958	4827.11	2450.84	4827.11	5365.11	4827.11	4827.11	4827.11	11717.1	10300	9591.48	17121.3	12932.1
V137	Thymidine 3,5-cyclic monophosphate	2.0264	1.0189	0.00046589	0.000950215124614282	0.975431333634805	0.0028288	1.41204511402131	0.0323503859425087	135	305.1	127	1.18		4367.73	1884.7	3169.89	4032.33	3554.83	526.233	4474.81	2681.78	4959.69	4461.65	3322.2	3722.48	5052.96	5433.69	3531.04	944.681	3421	1364.7	437.411	301.635	0.0010017	1287.68	2310.93	2282.95	4939.45	2282.95	806.097	2282.95	2282.95	2282.95	0.0010017	5771.92	3747.67	0.0010017	3308.86
V142	Acetaminophen glucuronide	2.3371	1.2247	8.7153e-05	0.000234147716401555	3.17520328575387e-10	0.00012598	1.67726014188738	0.0481385887264616	140	328.1	152.1	1.28		4043.94	6776.94	1864.2	8045.02	2464.77	5589.1	8210.48	6616.65	7585.9	4980.82	4397.13	4449.17	10704.6	4122.6	7175.06	2522.63	1917.53	2419.86	2311	2668.38	3033.09	2409.06	2048.62	2623.1	2599.39	2623.1	2192.6	2623.1	2623.1	2623.1	57627.6	58191	43293.2	60268.7	23269.6
V145	N4-Acetylcytidine	2.0689	1.0489	0.00020431	3.5298150581196e-05	3.34938957432188e-07	0.00042125	1.59987402251527	0.101428038668319	143	286.1	112.1	1.28		109405	109870	87762	41547.3	57136	91245.3	43747.9	75441.9	124191	51342.6	67895.7	107239	69256.3	105741	173395	37222.1	57086.6	36199.5	43425.1	52397	50043	34910.2	48005.9	38284.8	36237.9	38284.8	48752.2	38284.8	38284.8	38284.8	101655	60498.4	124713	107407	126835
V146	3-Deoxycytidine	9.0286	3.1745	1.3256e-05	7.09523825731421e-05	9.82721878937105e-05	2.9058e-05	1.78138518661084	0.0383894785062544	144	228.1	112.1	1.49		5190.97	2532.71	595.8	3338.12	7054.1	5749.42	7109.2	6016.69	5376.82	6779.43	8380.2	6960.68	1491.14	5203.82	0.0010017	0.0010017	1988.01	0.0010017	201.651	457.974	595.465	1000.83	2557.26	0.0010017	0.0010017	0.0010017	1148.97	0.0010017	0.0010017	0.0010017	0.0010017	0.0010017	0.0010017	0.0010017	0.0010017
V148	L-Kynurenine	1.6449	0.718	0.0032064	0.000168462944413444	1.1519582215877e-06	0.0076006	1.29699908171175	0.688385837380254	146	209.1	192.1	1.49		625523	745732	995485	347946	586969	742759	835918	683266	1.97475e+06	871932	972209	1.36629e+06	782935	898843	834233	482939	504389	572063	793678	560485	603935	519572	528233	480239	576242	480239	521440	480239	480239	480239	1.02175e+06	627680	924407	873433	782251
V160	Monocrotaline N-oxide	0.56554	-0.82229	0.00071519	0.00501577239250949	0.078390223604746	0.0031756	1.4026448009332	0.0437097579073363	158	342.2	110.1	1.69		7732.06	2282.68	689.86	1794.2	5283.52	2453.26	555.521	0.0010017	5653.63	6269.92	4207.4	7015.01	4855.91	8042.23	7261.37	9830.24	6812.9	7487.01	11274.6	6803.51	8731.56	5998.39	7525.06	6855.29	4627.99	6855.29	9968.91	6855.29	6855.29	6855.29	54613.1	33858.4	44185.5	49576.1	49303.3
V164	Tyramine	1.5582	0.63985	0.012709	0.00570191217192895	0.476654472737741	0.035531	1.05858315091125	0.134892233603807	162	121.1	77	1.69		87114	124274	77619.8	75786	47912.7	150672	160221	195965	104149	67554.5	105616	101446	176451	104471	199874	67969.3	49384	76192.2	67301.4	45456.8	64608.8	47929.2	49610.8	83391	206893	83391	49504.3	83391	83391	83391	77582.2	53928.9	78276.6	94930.6	67152.8
V175	D-Pantothenic acid-2	1.7371	0.79672	1.497e-06	3.5671703249711e-06	0.00024028136131505	2.5266e-06	1.9028	0.0390460856971147	173	220.1	202.1	2.09		108388	114551	134529	102406	79729.9	110065	120464	122284	92454.8	121398	138070	123873	125056	169658	184594	69787.7	60543	68244.3	60181.5	79230.9	60548.6	82106.6	75240.7	78181.1	55391.8	78181.1	61360.8	78181.1	78181.1	78181.1	202023	116182	54500.5	230654	178214
V177	Tromethamine	0.5888	-0.76414	0.0043836	0.00257936321541416	0.859780241070462	0.016447	1.22694425366559	0.0225981090825818	175	122.1	120.1	2.09		416.869	0.0010017	1426.81	385.556	1388.28	90.5847	1467.59	557.03	1513.08	1957.46	1407.51	1612.68	1718.23	2222.03	1070.35	1980.7	1847.73	1673.27	1894.52	1506.77	228.957	2390.34	1647.95	2632.59	2190.1	2632.59	746.338	2632.59	2632.59	2632.59	1554.61	1358.92	1574.05	3494.89	3319.34
V189	Gly-Phe	0.14806	-2.7557	0.0012572	0.000306189296677053	2.53538249274851e-09	0.0026481	1.42765406767944	0.205865886086598	187	223.1	120.1	2.39		64092.8	0.0010017	29075.3	0.0010017	80730.9	37691	60023.3	0.0010017	34738.9	71990.9	38646	93525.9	0.0010017	88197.7	68321.5	304298	154360	590969	969079	124484	0.0010017	437384	0.0010017	332778	98517.5	332778	162162	332778	332778	332778	204080	161351	203630	205378	209380
V206	CCG-48252	2.0473	1.0337	4.0477e-07	2.91530468117089e-06	0.00150631561764697	9.2723e-07	1.93989015079964	0.0598885682282867	204	290.2	85	2.6		26061.3	46085.6	25801.8	37029.6	53238.4	54069.5	41366.1	56135.8	36634.9	30523.8	50676.8	39846.1	35306.3	41832.4	51895.3	24057.8	20140.8	20005.1	25738.9	13940.6	9713.61	19171.6	21961.6	21071.7	24963.8	21071.7	20968	21071.7	21071.7	21071.7	39928.5	26498.2	48061.1	38831	46487.9
V210	Fasoracetam	0.52437	-0.93136	0.00039654	0.00109982704309688	0.220508960859543	0.0022285	1.43784154266918	0.113188648642643	208	197.1	70.1	2.6		75358.4	30855.1	76607.3	28774.7	6284.04	26537.5	0.0010017	21255.7	46313.6	33928.8	68170	44932.7	0.0010017	47506.4	23127.9	88503.5	86369.6	62736.8	56313.2	34563.4	96581.5	59261.9	68952.5	57061	75253.1	57061	96241.7	57061	57061	57061	15910.2	60485	82170.9	80196.8	72086.6
V213	Triphenyl phosphate	0.6208	-0.68781	3.713e-06	2.03521592095013e-05	0.455664856146453	5.0763e-05	1.73579246408899	0.0121327555002588	211	327.1	263.1	2.6		7148.13	3876.98	4996.28	3798.98	3281.6	5378.03	3469.5	4423.5	4902.52	3635.17	3458.58	4064.89	4375.26	2513.47	4066.07	9618.37	9038.33	5918.42	7679.22	6655.18	8282.66	6286.79	5847.45	5656.47	6925.38	5656.47	7574.76	5656.47	5656.47	5656.47	11208.5	4640.85	10827.3	5351.48	3140.47
V214	lenticin	0.47937	-1.0608	0.00020399	0.000378427837237241	0.0543635611619679	0.0010909	1.50627122721304	0.516736631751916	212	247.1	188.1	2.6		2.21977e+06	1.74062e+06	1.3739e+06	1.78518e+06	673525	0.0010017	864375	0.0010017	636777	4.01051e+06	816756	894845	1.30957e+06	3.65647e+06	1.1949e+06	2.3979e+06	2.27549e+06	4.07269e+06	2.0422e+06	2.45508e+06	2.299e+06	3.44025e+06	2.65435e+06	3.1573e+06	4.38331e+06	3.1573e+06	2.37011e+06	3.1573e+06	3.1573e+06	3.1573e+06	4.47091e+06	3.81381e+06	3.89432e+06	4.04552e+06	3.98132e+06
V217	2-(4,6-dimethylpyrimidin-2-yl)-5-methyl-N-phenylpyrazol-3-amine	2.3436	1.2287	0.0043785	0.00733351789708547	2.12674768699e-05	0.01086	1.24507979859365	0.16385432786778	215	280.2	85	2.7		105008	694931	120856	377104	663869	334872	9655.54	223052	701458	241871	414841	528308	360231	244014	135150	137902	143536	85293.8	101675	240905	158982	145475	179469	109015	318266	109015	143153	109015	109015	109015	222611	136730	238195	254558	276669
V218	N-Acetyl-5-hydroxytryptamine	146.57	7.1955	0.0092998	0.00153159050081447	2.39181801962852e-26	0.018973	1.20474135178641	0.03625672618551	216	219.1	160.1	2.7		613.865	7773.04	1035.83	46.1808	796.552	0.0010017	0.0010017	0.0010017	3025.32	14009.2	2642.06	3482.5	2430.17	15420.3	10993.9	0.0010017	0.0010017	0.0010017	70.8361	4.66903	89.664	13.8051	70.2856	0.0010017	117.535	0.0010017	58.0363	0.0010017	0.0010017	0.0010017	4550.22	0.0010017	0.0010017	0.0010017	3753.41
V219	Nortriptyline	11.679	3.5458	0.0057922	0.00257650132321585	3.26599439676779e-16	0.01227	1.23848449978499	0.022755521870142	217	264.2	160.1	2.7		0.0010017	361.692	195.379	1814.38	322.578	0.0010017	1032.09	313.007	30.1307	495.55	712.661	175.597	2397.96	913.441	707.441	6.13355	14.3195	44.0507	27.613	100.837	22.3776	99.4303	76.8733	65.0456	67.7494	65.0456	26.4062	65.0456	65.0456	65.0456	0.0010017	0.0010017	0.0010017	2364.31	0.0010017
V221	Pro-Leu-2	2.3823	1.2524	0.0032873	0.00338165438226189	3.65399717520979e-08	0.007452	1.29714268595448	0.161825387610952	219	229.2	70.1	2.7		48105.9	22924.8	1061.53	19515.6	33284.5	0.0010017	12760.5	16948	41865.9	48390.5	43392.4	37901.1	32322.8	76365.1	45296.2	16990.8	16090.2	5465.11	15751.4	10454.6	13866.3	11340.5	9898.12	14518.9	18925.3	14518.9	10163.7	14518.9	14518.9	14518.9	27512.1	17763.5	26204.5	30768.2	20840.8
V223	5-Hydroxyindole-2	6.6306	2.7291	4.6482e-15	2.91530468117089e-06	0.00821284280460837	9.8584e-16	2.27662830067205	0.0289361382219765	221	134.1	116	2.8		25003	22773.3	21761	22320.9	28991.8	23322.1	16331.2	22355.2	24862.4	22142.4	24343.7	24791.2	31645.4	23658.7	24952.2	1892.61	5503.52	3215.99	1593.54	3826.88	5714.99	3443.83	6560.89	2468.85	4188.93	2468.85	5896.18	2468.85	2468.85	2468.85	11876.2	6682.42	7748.31	11581.1	9377.35
V239	N-Phenylacetylglycine	2.8563	1.5141	0.0076304	0.00070402157076966	7.14274723805589e-05	0.018485	1.16954758542936	0.0752137952378265	237	194.1	91.1	3.1		5721.89	2063.71	1452.05	8918.84	5927.19	5944.09	37167.5	20382.4	15512.8	12002.6	7666.53	10701.3	7655.22	13728.2	11141.9	177.379	4919.45	6197.69	1115.6	6975.13	94.8896	8824.77	4911.6	4685.51	834.727	4685.51	634.334	4685.51	4685.51	4685.51	9818.35	21703.4	9890.87	0.0010017	0.0010017
V240	Steryl sulfate	3.3736	1.7543	2.0577e-10	3.5671703249711e-06	0.962972687234099	1.4346e-08	2.05852968739465	0.040430048537632	238	329.2	99	3.1		17754.3	22451.4	26301.7	28805.5	28170.7	28879.2	33258.4	28864.7	25860.8	19023	21746.8	23951.8	30464.3	15756.9	22935.4	16652.7	6690.88	0.0010017	14552.4	1543.45	15271.4	3582.3	4770.5	5582.01	11145.3	5582.01	8809.59	5582.01	5582.01	5582.01	12570.8	27493.7	10343	13517.2	20037.6
V242	cyclo-(L-Leu-L-Pro)	0.42709	-1.2274	4.7892e-05	7.18734312536638e-05	0.271537135421849	0.00042082	1.59681139267236	0.146906578865308	240	211.1	70.1	3.2		56778.4	23438.9	114006	38340.9	9738.35	27233.2	19036.2	26361.9	40991.2	39961.4	56253.1	41628.9	29659.9	38595.9	20302.5	113094	84323	106141	73434.6	40647.9	143910	60666	106419	72018.9	107114	72018.9	167643	72018.9	72018.9	72018.9	104901	57124.2	88201.1	87656.7	77291.7
V243	Mono-(2-ethyl-5-hydroxyhexyl) phthalate	1.7007	0.76609	0.02289	0.100581551289851	2.75878585221446e-06	0.046612	1.03056584839109	0.10647740427514	241	295.2	149	3.2		131629	82102.4	273622	46996.5	96209.3	320281	261574	389436	214164	83305.4	222735	190607	372654	18487.6	144014	120603	90920	144264	153218	65799.2	50887	97479.5	100252	118832	138589	118832	118368	118832	118832	118832	141262	136690	146085	156342	174967
V244	Phenylacetylglutamine	3.0134	1.5914	0.0011091	0.00070402157076966	1.63513044066965e-11	0.0022616	1.43663776467701	0.988966277310823	242	265.1	130.1	3.2		2.24354e+06	8.02681e+06	1.00342e+06	2.07857e+06	5.18208e+06	5.15335e+06	2.68808e+06	8.10856e+06	1.13521e+07	4.9531e+06	5.16928e+06	4.53032e+06	7.82425e+06	2.42557e+06	868311	1.01796e+06	1.40358e+06	1.62715e+06	1.47243e+06	1.6086e+06	2.0273e+06	1.69294e+06	2.1351e+06	1.59519e+06	1.09534e+06	1.59519e+06	1.70638e+06	1.59519e+06	1.59519e+06	1.59519e+06	2.56917e+06	2.62386e+06	2.56868e+06	2.40389e+06	2.35546e+06
V247	3-Methyleneoxindole	6.5049	2.7015	0.015559	0.00828983339683901	1.78903200483065e-14	0.030866	1.09670271516189	0.188641738388881	245	146.1	128	3.3		84450.8	126042	23868	60979.4	119854	870.965	157157	505191	102885	0.0010017	129324	0.0010017	215429	54761.5	24792.4	11034.1	2344.89	28890.2	14726.5	28184.5	22450.4	22979.3	19411	12360.7	12857.7	12360.7	22146.7	12360.7	12360.7	12360.7	36492.6	27628	37686.4	41935.8	38637
V251	1-(4,6-dimethylpyrimidin-2-yl)-3-methyl-N-phenyl-1H-pyrazol-5-amine	2.3863	1.2548	0.00056795	0.000120412211392909	1.53495754345149e-05	0.0014212	1.4830276052406	0.116186077270263	249	280.2	85	3.4		231813	452383	237958	250721	566425	233304	0.0010017	144334	408131	166100	228908	377538	474050	242030	284556	133975	151487	71567	128489	101143	155772	106347	128739	92810.7	229594	92810.7	130063	92810.7	92810.7	92810.7	240442	156847	217804	216560	208128
V254	Phe-Pro	0.47102	-1.0861	1.7675e-06	6.03167972484383e-05	0.984560317121552	3.2912e-05	1.76638619179177	0.124303544138634	252	263.1	70.1	3.4		135707	79638.3	77304.8	102576	3232.31	82013.7	140300	114342	52415	77911.3	62966.6	40177.4	25076.7	58513.8	61515.4	116418	223516	221933	130491	188207	144332	134564	165391	130604	218541	130604	168026	130604	130604	130604	207897	155788	180047	193457	217852
V256	Aflatoxin-M1-8,9-epoxide	0.0076068	-7.0385	0.00025205	0.000818104555074537	4.69742828422642e-23	0.00042125	1.59653318807086	0.00845623928069948	254	345.1	313	3.6		0.0010017	2.85031	1.85725	2.80955	0.0010017	3.58162	4.15566	9.40238	0.0010017	0.0010017	0.0010017	0.0010017	3.79602	0.0010017	0.0010017	187.954	5.75622	0.0010017	0.0010017	111.447	195.319	239.49	275.994	480.268	324.177	480.268	0.0010017	480.268	480.268	480.268	0.0010017	0.0010017	0.0010017	3079.86	0.0010017
V264	2-Hydroxyquinoline	5.9759	2.5792	0.010737	0.00337809118653938	2.76557252788807e-15	0.022134	1.15057002596646	0.141409464357132	262	146.1	128	3.91		69850	72052	7279.89	24453.1	74023.2	18534.7	109426	278925	96405.3	0.0010017	67656.9	0.0010017	95774.9	28854.4	17404.7	6572	13697.7	8696.51	5292.03	16005.8	13985.7	14872.5	11522.9	11606.3	4149.28	11606.3	7925.35	11606.3	11606.3	11606.3	21567.1	13963.2	21142.5	22096.1	18320.8
V268	5-Hydroxyindole	2.0819	1.0579	1.1915e-05	5.05350302052455e-05	0.000628108737380198	3.3028e-05	1.76608482236398	0.0418435526464472	266	134.1	77	4.01		15117.6	26293.9	25386.9	15005.6	24422.1	34158.5	9032.5	28115.8	25323.8	21527	30166.6	21539.5	26738.5	14190.6	15978.7	12911.2	11595.1	7477.49	12881.7	7311.71	7139.33	7483.98	12788	10529.1	16402.9	10529.1	11314.6	10529.1	10529.1	10529.1	15521.2	12950.7	20626.2	17240.6	18018.2
V269	DL-Hexanoylcarnitine-2	0.56085	-0.83431	0.0052117	0.00440516748585216	0.876716904084956	0.018485	1.17277960347997	0.950726957984501	267	260.2	85	4.01		1.47952e+06	385149	101472	608589	346102	0.0010017	341051	741007	515317	242621	364880	207359	803506	790002	842810	518248	1.03556e+06	1.01792e+06	857965	838076	682319	1.45781e+06	1.84747e+06	677004	972564	677004	1.23986e+06	677004	677004	677004	1.40027e+06	844150	1.19054e+06	1.14953e+06	1.17467e+06
V270	Leucomalachite green	2.016	1.0115	0.022392	0.0705247546307914	0.21918896680179	0.055208	1.00434323969361	0.0641540778058892	268	331.2	313	4.01		8831.48	10932.6	1828.39	14319.5	8294.62	13639.9	9661.72	8971.19	314.063	218.122	8289.31	6786.6	2849.3	1800.95	8843.04	2909.02	4653.33	6797.29	0.0010017	2315.75	13589.3	3060.23	0.0010017	3209.88	537.472	3209.88	2459.25	3209.88	3209.88	3209.88	0.0010017	0.0010017	0.0010017	9901.48	0.0010017
V276	O-Decanoyl-L-carnitine	0.35445	-1.4964	0.012552	0.00770190111748377	0.215374316071809	0.034501	1.08374635831974	0.0195950278323924	274	316.2	85	4.11		1480.72	1428.19	1040.62	0.0010017	0.0010017	4889.1	0.0010017	1167.39	0.0010017	0.0010017	48.6617	598.98	216.511	0.0010017	2054.45	1715.59	5993.1	996.856	0.0010017	1693.68	0.0010017	3875.73	2340.89	2791.4	5830.14	2791.4	61.224	2791.4	2791.4	2791.4	0.0010017	7649.41	0.0010017	9586.04	0.0010017
V279	Flurtamone	7.612	2.9283	0.0058051	0.0138042754896308	4.27974079242405e-12	0.012322	1.22836352608162	0.065786907330474	277	334.1	289.1	4.21		6908.96	1995.36	333.478	0.0010017	6513.95	0.0010017	1049.76	5993.15	4934.18	2981.86	1035.6	795.176	447.358	4134.07	0.0010017	0.0010017	656.232	0.0010017	0.0010017	219.98	544.082	648.979	563.071	349.34	301.898	349.34	195.979	349.34	349.34	349.34	0.0010017	0.0010017	0.0010017	0.0010017	0.0010017
V289	L-Octanoylcarnitine	52.237	5.707	5.2176e-09	2.91530468117089e-06	2.46740725329785e-15	5.8997e-11	2.16142113342486	0.0230051876935318	287	288.2	126	4.51		10260	5501.78	13584.5	8536.85	9529.83	7459.68	14219	6210.41	10988.4	11067.6	4148.05	11615.2	12574.5	10184.9	12596.2	200.335	40.3729	471.047	247.022	223.346	33.9315	541.64	234.845	133.257	0.0010017	133.257	183.52	133.257	133.257	133.257	0.0010017	9891.69	0.0010017	8768.66	8943.55
V293	(2E)-octenoylcarnitine	0.39577	-1.3373	2.3755e-05	4.3575362478182e-06	6.59696757519682e-05	5.0678e-05	1.73706380840158	2.04350988263265	291	286.2	85	4.72		4.49724e+06	2.25869e+06	1.78633e+06	3.09446e+06	1.41877e+06	2.32986e+06	3.23024e+06	2.12719e+06	4.06579e+06	3.62058e+06	3.0722e+06	3.27767e+06	2.95439e+06	2.94406e+06	2.19524e+06	5.5311e+06	4.32617e+06	8.77636e+06	6.52123e+06	9.45814e+06	4.12055e+06	7.89969e+06	1.44857e+07	5.55516e+06	9.1801e+06	5.55516e+06	1.02533e+07	5.55516e+06	5.55516e+06	5.55516e+06	7.75878e+06	4.76716e+06	7.53455e+06	6.86289e+06	5.86646e+06
V296	Kanamycin sulfate	2.4234	1.277	0.0087675	0.00568034180733843	0.317424370721409	0.026937	1.12145640493385	0.0357640433535134	294	243.1	69.1	4.72		2390.58	2024.68	4835.98	4105.45	3807.7	3352.31	2363.89	2548.45	1933.75	0.0010017	3993.99	3237.56	700.186	1764.65	3282.56	480.309	390.352	23.6853	6209.73	707.599	0.0010017	2612.81	3333.26	293.289	0.0010017	293.289	1422.42	293.289	293.289	293.289	0.0010017	0.0010017	8383.25	0.0010017	0.0010017
V299	Dl-Indole-3-lactic acid	0.26791	-1.9002	3.2486e-05	9.97471215220554e-05	0.301395551226729	0.00031681	1.61663054487899	0.0401711758313509	297	188.1	128	4.92		1812.06	3412.39	3181.94	0.0010017	0.0010017	1159.72	425.56	243.071	9225.7	7288.47	0.0010017	1797.11	5077.57	452.169	0.0010017	2588.62	11437.6	6029.68	7647.79	10130.8	17475.8	12781.7	10680.9	5743.21	11736.6	5743.21	7964.84	5743.21	5743.21	5743.21	10519.1	5853.88	13083	12041.3	7000.96
V302	L-PAF C-16	0.38314	-1.384	0.011708	0.0260795883960769	0.00161279406496409	0.028756	1.09907666725166	0.0557565627011323	300	209.2	191.1	5.02		3705.76	1923.3	4917.67	1287.24	473.905	2772.09	109.932	0.0010017	2786.89	4877.59	1497.41	2884.68	4817.91	591.886	0.0010017	7433.45	7565	1403.98	9258.15	9064.19	1898.87	1752.42	14975.7	3624.86	0.0010017	3624.86	13730.6	3624.86	3624.86	3624.86	0.0010017	0.0010017	0.0010017	7647.52	0.0010017
V306	3-Hydroxymorphinan	53.024	5.7286	0.024421	0.0589605077718012	1.41928744380729e-22	0.046816	1.04115776292319	0.0208098472514995	304	244.2	157.1	5.12		183.429	32.8281	0.0010017	0.0010017	398.904	0.0010017	120.121	147.578	0.0010017	813.445	823.858	169.37	0.0010017	2041.47	870.338	3.63098	27.6691	5.5609	7.31107	0.0010017	0.0010017	20.6324	17.1884	3.42094	0.0010017	3.42094	6.5366	3.42094	3.42094	3.42094	0.0010017	0.0010017	0.0010017	0.0010017	0.0010017
V308	9-Decenoyl-carnitine	0.34041	-1.5546	0.00077918	1.68833968018727e-05	2.0265469203551e-06	0.0018142	1.45624345768937	3.01430371544189	306	314.2	85	5.12		4.49901e+06	2.34069e+06	3.16941e+06	2.68344e+06	1.24559e+06	994481	1.47722e+06	1.62131e+06	2.45109e+06	2.52457e+06	2.20551e+06	1.95746e+06	1.32745e+06	3.15448e+06	2.34501e+06	2.99174e+06	5.10151e+06	1.0983e+07	6.55437e+06	6.80719e+06	6.34683e+06	1.12852e+07	1.75237e+07	3.93032e+06	4.06271e+06	3.93032e+06	8.56151e+06	3.93032e+06	3.93032e+06	3.93032e+06	7.27459e+06	4.28611e+06	7.5953e+06	7.22647e+06	6.6223e+06
V309	Decatrienoyl carnitine	0.36644	-1.4483	0.00025839	0.000323319827052026	0.00665612545385944	0.0010568	1.51365299152176	0.786020257028756	307	310.2	85	5.12		732013	282172	387122	467693	41433.9	182615	335403	48686.3	635072	497025	226313	385803	277466	233875	82758.7	643572	330897	1.41631e+06	969506	1.27138e+06	117035	708985	1.72805e+06	682633	1.09073e+06	682633	1.45152e+06	682633	682633	682633	829814	561411	846793	795653	716112
V315	CCG-48252-2	0.58402	-0.77591	0.00090373	2.94276821626649e-05	0.0192569445156886	0.0034433	1.38572398377053	0.248450698608033	313	290.2	85	5.22		93295.6	40841.5	56122.5	39618.6	39725.5	32409.7	23474.2	42992.7	49967.1	44380.9	42923.9	43262.5	44489.6	54657.6	49887.3	54840.5	89491.6	107130	99401.7	61266.9	90139.6	117233	154318	56790.4	63394.9	56790.4	74081.7	56790.4	56790.4	56790.4	98812.1	59077	108486	96237.5	80435.3
V338	CIS-4-DECENOYL CARNITINE	0.36125	-1.4689	0.0010519	1.39826643267039e-05	0.000100618896894497	0.0028376	1.4086945085976	3.60641	336	314.2	85	5.72		8.13997e+06	2.45998e+06	4.41433e+06	3.85914e+06	2.25183e+06	750797	2.10748e+06	3.84558e+06	2.38959e+06	3.06395e+06	3.19304e+06	1.72183e+06	2.98942e+06	4.75662e+06	3.30638e+06	5.30801e+06	7.2549e+06	1.53842e+07	9.62325e+06	9.03121e+06	9.30914e+06	1.46036e+07	2.41692e+07	4.96836e+06	6.08478e+06	4.96836e+06	1.07212e+07	4.96836e+06	4.96836e+06	4.96836e+06	1.02496e+07	7.1059e+06	1.03313e+07	1.02997e+07	9.22704e+06
V339	Gibberellin A53	892.77	9.8021	0.023079	0.000700898539819059	5.75534122421197e-37	0.044171	1.04587159897735	0.0393755820786962	337	349.2	215.1	5.72		222.554	866.438	86.5897	0.0010017	101.577	1314.26	6063.78	11522.2	948.884	0.0010017	591.855	0.0010017	12011.1	1572.6	5678.87	0.0010017	20.4159	0.0010017	0.0010017	0.0010017	1.5063	0.0010017	0.0010017	4.79453	0.0010017	4.79453	0.0010017	4.79453	4.79453	4.79453	0.0010017	0.0010017	0.0010017	0.0010017	0.0010017
V342	Liothyronine	1.74	0.79906	0.013746	0.0437815056522627	0.0020002058891005	0.032541	1.08947423510654	0.00988889025302674	340	651.8	605.8	5.72		1594.58	1259.45	451.764	791.769	513.588	563.426	246.074	1498.52	1184.21	253.459	764.498	389.501	1276.17	544.944	684.102	544.966	331.009	851.442	688.789	104.638	325.36	549.748	170.325	461.867	551.057	461.867	479.233	461.867	461.867	461.867	488.111	662.113	676.324	0.0010017	845.095
V345	21-Deoxycortisol	3.5462	1.8263	0.00089828	2.91530468117089e-06	4.21577231028982e-12	0.0017619	1.48227277303289	0.136177568446096	343	347.2	329.2	5.83		73974.1	56425.1	142044	59291.5	78541.9	111055	105304	198653	163680	123448	140234	116010	440343	118183	167988	37446	49285.7	25279.6	39704.4	26587.8	32942.3	45115.9	39542	45825.1	37440.2	45825.1	28346.6	45825.1	45825.1	45825.1	45796.4	128344	48861.9	94039	96561.7
V346	4,7-Phenanthroline	0.37472	-1.4161	1.7832e-06	2.94276821626649e-05	0.00473463665714951	6.4681e-06	1.84799633062202	0.0801981184330877	344	181.1	163.1	5.83		64718.8	52526.2	53450.3	26297.4	0.0010017	47875	36444.2	67557.1	42631.9	29489.6	46816.7	34917.4	49593.9	40531.1	59808.3	148783	100112	62029.3	122290	153046	73670	123460	117366	146776	40599.8	146776	66473.4	146776	146776	146776	192978	117385	172287	181334	164686
V348	Corticosterone	3.5878	1.8431	0.0013958	5.31417488420138e-06	2.22529218334252e-12	0.0028355	1.42840628620237	0.187057745622485	346	347.2	329.2	5.83		41664	74139.1	171439	72084.8	98814.4	104756	91635.1	202191	110244	128923	116761	74988.2	438532	117300	165258	28208.6	49542.4	23495.1	31812.2	33264.9	49560.5	43575.2	35503.2	40484.4	35451.9	40484.4	27035.7	40484.4	40484.4	40484.4	38410	140152	67503	130308	116924
V349	Diethyl phthalate	0.17325	-2.5291	7.5515e-07	1.39826643267039e-05	0.000151713219067732	9.9108e-07	1.93231629906299	0.534998666233695	347	223.1	181.1	5.83		42346.8	166745	1.75327e+06	0.0010017	534784	691934	628157	1.28334e+06	58799	493357	1.19813e+06	572245	739314	960761	790711	4.5695e+06	3.8775e+06	1.6938e+06	2.13977e+06	3.82835e+06	2.42011e+06	5.4791e+06	4.44929e+06	5.10072e+06	644502	5.10072e+06	2.617e+06	5.10072e+06	5.10072e+06	5.10072e+06	5.64048e+06	4.21696e+06	5.63672e+06	5.8142e+06	5.14662e+06
V351	Glycoallocholic acid	4.8783	2.2864	0.0046535	0.014975508629021	3.473470156052e-13	0.010045	1.25838330051234	1.55235261391796	349	466.3	412.3	5.83		1.27329e+06	575741	0.0010017	1.55336e+06	1.39076e+06	0.0010017	5.39499e+06	2.03145e+06	4.92939e+06	2.49294e+06	1.79283e+06	2.76995e+06	0.0010017	2.68876e+06	370285	258467	456352	558333	170077	158319	378421	514962	322188	431071	256271	431071	360026	431071	431071	431071	534116	577255	622088	631339	586270
V352	Trifolirhizin	1.6307	0.70552	0.017281	0.0105702157799115	3.41444099742543e-07	0.035419	1.1310228241822	0.128095437207264	350	447.1	429.1	5.83		42039.4	83512	94453.4	124575	75316.3	59678.8	78575.9	53754.1	110760	55356.7	50783.3	92006.5	233164	45972.6	96762.1	65447.8	44412.3	45512.3	52311.1	51788.4	72298.6	38105.3	50538.5	56789.9	36107.4	56789.9	54701.4	56789.9	56789.9	56789.9	38047.1	32965.5	38405.4	34670.3	35669.3
V359	Testosterone	0.53531	-0.90157	0.024096	0.0118644916006838	0.485757665190668	0.060166	1.00357876556384	0.058165407934198	357	289.2	109.1	6.03		7063.55	0.0010017	10459.6	20458.2	0.0010017	2055.59	39547.5	3940	6578.94	14379	0.0010017	9663.62	23469.5	4428.8	7680.42	4536.19	22831.6	37237.2	15221.8	6339.86	4877.34	23718.4	14309.7	20658.2	30410.2	20658.2	16926.3	20658.2	20658.2	20658.2	19364.4	10863.1	23151.4	23528.1	20952
V361	Aminopentol	0.45809	-1.1263	0.023925	0.0168340404514672	3.78471810004517e-05	0.049699	1.00462865597463	0.0460100149212548	359	406.4	344.3	6.13		2913.3	3348.65	7106.47	3504.88	3521.89	2260.89	0.0010017	695.249	3287.84	2628.91	3263.84	3832.46	3849.09	2910.99	2696.02	7888.92	2744.17	6512.07	10417.1	2613.86	5831.59	1653.85	2353.51	6154.49	24331.9	6154.49	4905.71	6154.49	6154.49	6154.49	9147.16	5470.5	8571.78	9283.88	9402.26
V363	Glycocholic acid(M+H2O+H)	4.7614	2.2514	0.0093471	0.0016976610019706	5.52135427653159e-14	0.019181	1.16359764271744	0.237454400519538	361	488.3	470	6.13		101043	8321.55	1099.32	23507.8	8740.6	0.0010017	46470.4	28239.3	78311.9	22332.3	19189.1	40183.3	5808.67	29092.3	11408.6	3365.43	6551.01	5332.93	3314.55	5731.01	6231.44	7078.31	7533.5	5507.36	10923.6	5507.36	5397.69	5507.36	5507.36	5507.36	7202.78	7601.14	6540.19	10066.5	8518.01
V365	Glycocholic acid(M+H）	5.5207	2.4648	0.0021309	0.00936440041507846	2.69629574400771e-11	0.0045648	1.3553430198958	1.95371258741955	363	466.3	430.3	6.13		2.60335e+06	807923	0.0010017	2.73767e+06	2.32219e+06	179599	8.26456e+06	3.16329e+06	7.58339e+06	3.83302e+06	3.87368e+06	4.97162e+06	0.0010017	4.59262e+06	822943	304862	826654	878746	20010.1	181335	563358	924562	404621	637382	597953	637382	399055	637382	637382	637382	1.09934e+06	973254	1.10409e+06	1.14036e+06	1.14936e+06
V371	Estrone	0.46525	-1.1039	0.00018947	2.94276821626649e-05	0.00160845970600397	0.00069177	1.55169173362302	0.124324618466642	369	271.2	159.1	6.23		49611	28449.6	72790.7	39010	16361	25957.3	55018.8	53140.1	35349.7	50693	39422.7	24589.5	38100	47434.8	32553.5	120625	138058	127445	152836	57813.1	40648.7	90657.8	87048.1	56648.8	93822.3	56648.8	115655	56648.8	56648.8	56648.8	73022.2	62277.1	80604.4	86715.2	87095.5
V376	Biliverdin	1.5487	0.63102	0.033989	0.021045276022228	0.000271597716967402	0.070427	1.00377484065977	0.104636209140245	374	583.3	297.1	6.33		375047	354511	499938	271661	166659	368020	271146	579179	474015	221861	259205	265063	1.04379e+06	192714	478854	263717	391863	367084	170601	115983	235142	333450	161258	260021	184085	260021	235866	260021	260021	260021	643911	523960	479589	675064	592765
V380	11alpha-Misoprostol	0.65185	-0.61738	0.0033892	0.006471599794492	0.00110525148502276	0.0097627	1.26151883270308	0.118204502161224	378	274.3	256.3	6.43		95290.7	67845	108660	54237.5	47131.4	77427.1	61392.4	71961.2	82100.4	89952.5	78906.1	76523.8	65836.8	70146.4	55894.1	178867	152580	134048	165527	102581	98292.6	91703.7	71058.7	76032.6	191456	76032.6	126291	76032.6	76032.6	76032.6	251309	91426.3	229042	186249	150476
V384	Lauramine oxide	1.5377	0.62081	0.0013966	0.000818571138552799	0.00338410231200684	0.0045648	1.37764660636569	0.03093591299394	382	230.2	62.1	6.43		2779.61	3136.39	4810.61	2324.67	1535.04	5023.85	3189.35	4079.7	2748.57	2826.96	3501.63	2847.32	2593.73	1498.28	2540.66	1890.98	2559.23	2392.39	2235.97	1237.26	984.346	1764.5	1729.68	2051.2	2604.93	2051.2	1892.26	2051.2	2051.2	2051.2	3204.32	1828.15	2556.76	3776.06	4916.64
V391	dimethyl (2E,6E,11Z)-19-(2-amino-2-oxoethyl)-9,13-dihydroxy-8-methoxy-10,12,14-trimethyl-15-oxohenicosa-2,6,11-trienedioate	1.944	0.95904	0.01584	0.0188369596617904	1.2506167468875e-05	0.033841	1.07374858308124	0.0839880016622876	389	536.3	518.3	6.53		123713	76563.9	44084.2	161587	67209.8	33919.8	20571.7	1690.38	61078.8	33594.2	53054.6	60473.8	131021	38808.3	61626.9	41157.1	36050.4	14895.6	49263.8	26081.5	6009.8	33596.2	39752.5	40072.8	25086.3	40072.8	26192.9	40072.8	40072.8	40072.8	90082.8	87597.8	98432.2	103210	97914.7
V393	PC 18:0	3.7448	1.9049	0.0071538	0.0234758494370471	7.22564771467117e-10	0.015602	1.19898589613647	0.170257463539134	391	560.3	184.1	6.53		211138	71156.5	8314.25	153346	30737.8	10737.5	10192.5	0.0010017	97997.7	53146	56203.4	64001.9	109614	52733.8	43301.3	18226.4	21804.5	14227.5	15081.8	14387.9	3027.16	18935.7	36825.2	15166.9	15023.2	15166.9	26351.5	15166.9	15166.9	15166.9	80020.5	62446.8	99617	68994.7	75332
V400	PC 18:1	5.9716	2.5781	6.9487e-06	6.02023427358234e-05	0.00393659660602376	2.783e-05	1.77674138352039	0.0429035272093711	398	558.3	184.1	6.63		7407.06	5143.71	594.342	7793.22	6591.92	2261.85	4867.89	1556.96	7049.21	6241.88	2179.22	5474.6	9308.97	5511.29	5498.1	0.0010017	810.291	3368.6	0.0010017	780.027	1587.63	2674.3	1596.06	3.72516	394.176	3.72516	1745.14	3.72516	3.72516	3.72516	2964.31	0.0010017	4454.51	0.0010017	6076.38
V402	5beta-Dihydrotestosterone	0.61328	-0.70539	0.002788	0.00338165438226189	0.0313355476588537	0.0097627	1.26330488315082	0.115185366174144	400	291.2	273.2	6.73		39937.2	31918	53320.2	34581.6	0.0010017	29649	31663.3	36483	28998.6	41508.6	44003.9	27019.3	39796.9	35994.3	27808.3	70693.9	53889.6	78792.2	105801	38573.2	29509.1	64472.6	56628.4	38863.5	47751.5	38863.5	79236.8	38863.5	38863.5	38863.5	55351.2	61948.5	74496.8	68171	55649.1
V408	Trp Val	0.66275	-0.59346	0.00029431	7.18734312536638e-05	0.0157972599883299	0.0012506	1.49079842015463	0.14096529342577	406	304.2	113.1	6.73		90564.1	81079.7	77214.5	57097.1	64567.2	76045.3	43522.8	64890.4	93062	89621.3	71821.1	74266.5	76295.6	63325.1	48559.2	95773.8	108530	62081.8	140392	101335	76478	107144	182854	97341.6	113842	97341.6	142260	97341.6	97341.6	97341.6	84123.7	57262.5	92804.8	89030.7	85841.6
V409	PC 18:2	1.9645	0.97419	0.00016952	2.03521592095013e-05	6.11054629001093e-06	0.00040685	1.59470210522888	0.0914290914801219	407	534.3	184.1	6.73		24931.7	14341.4	16781.3	21641.3	44045.8	11121.5	19733.2	13624.8	21149.9	26244.4	23639.9	28907.7	18203.5	35399.5	21476.7	7896.03	15356.6	12364.9	7966.01	10921.8	12804.9	11111.5	12662.6	10846.4	15363.6	10846.4	13021.3	10846.4	10846.4	10846.4	21111.6	0.0010017	18745.4	28072	18783.3
V411	Phenylacetylglutamine-2	6.5944	2.7212	0.011432	0.349074217511213	3.2049844763112e-19	0.023203	1.15040766545807	0.0499263730447452	409	265.1	147.1	6.73		6840.58	0.0010017	1246.09	3086.16	9308.68	0.0010017	7781.37	3542.08	4774.18	161.53	0.0010017	3844.43	38.6234	1328.66	0.0010017	337.031	589.696	424.867	269.516	404.066	459.245	533.539	400.814	453.182	339.894	453.182	337.29	453.182	453.182	453.182	0.0010017	0.0010017	0.0010017	0.0010017	0.0010017
V415	tridecenoylcarnitine	2.2582	1.1752	0.00032802	5.05350302052455e-05	6.52530091279861e-08	0.0006971	1.54974	0.70374815746348	413	356.3	85	6.84		665961	546077	1.48528e+06	608806	750374	411751	470785	628277	101344	937269	624683	501730	977287	991977	707812	332785	347723	367986	293243	354056	337832	352822	294470	288250	139118	288250	348363	288250	288250	288250	463272	350862	430507	498533	472100
V416	Tetradecadienoylcarntine	0.51796	-0.94908	0.0043267	0.00295576095677013	0.00380620478001416	0.012502	1.22799008590416	1.28569210155903	414	368.3	85	6.84		1.37681e+06	297381	869251	867894	408758	246207	457705	492134	476672	551408	731578	559105	889636	865364	771272	643462	835675	2.129e+06	1.0301e+06	1.12784e+06	1.02099e+06	1.99078e+06	3.10462e+06	853071	1.3151e+06	853071	1.57545e+06	853071	853071	853071	1.45739e+06	1.1417e+06	1.46846e+06	1.64134e+06	1.41215e+06
V417	(7Z,9Z,11E,13E)-hexadeca-7,9,11,13-tetraenoylcarnitine	0.42124	-1.2473	0.00026503	1.15611313058937e-05	4.20740974653842e-07	0.00058144	1.5653177173856	0.189369457987044	415	392.3	85	6.84		28415.7	17859.1	26616.5	15463	26983.1	14550.7	16335.8	20801.8	27849.4	24432.9	17791.7	22397.2	27093.5	24558.1	18837.4	38933.3	39312.1	50393.4	50943.2	48200.5	22514.8	84850.9	126469	45606.1	37928.9	45606.1	55783.4	45606.1	45606.1	45606.1	54702.3	48023.6	69130.3	56385.9	62941.1
V420	LPC 12:0-sn1	1.8781	0.90926	0.013597	0.0261464306663728	7.881388435911e-07	0.028973	1.12166738116742	0.087195761746917	418	440.3	184	6.84		1415.91	71249	42805.8	40733.2	17111.2	46796.8	2965.51	51954.3	67476	49818.4	92695.1	34184.4	27621	45247.1	12269.7	21776.8	22085.4	16322.6	24965.1	21836.9	28159.1	10191.6	19739.6	19208	33071.5	19208	27599.9	19208	19208	19208	28125.4	28691.1	49729.2	38754	34883.2
V421	LPC 12:0-sn2	1.9086	0.93254	0.0020886	0.00070402157076966	0.00266154682150405	0.006554	1.33642479763572	0.121171106296035	419	440.3	184.1	6.84		56325.1	60876	99133.4	54031.3	26208.4	69634.3	4524.95	61907.2	42680.3	62776.6	118864	53108.3	50140.5	63267.8	33903.5	40924.4	36009.5	16816.7	56151.4	26755.8	47246	21515.6	22741.9	25593.8	14695	25593.8	38387.9	25593.8	25593.8	25593.8	51920.4	48724.3	56001.4	61796.1	65388.6
V425	LPC 12:0-1	1.7695	0.82331	0.00068731	0.00070402157076966	0.00330804046486444	0.0023539	1.42843427281123	0.0934260961418631	423	440.3	184.1	6.94		27229.8	54441.8	62923.7	35784	46118.1	70175.9	13473.5	57377.5	55386.2	33529.6	70510.4	45272.7	48544	24631.1	29745.1	30726.3	13014.6	24408.1	36263.5	24721	42197.4	19568.4	14462.9	24290.3	30382.6	24290.3	24357.2	24290.3	24290.3	24290.3	36718.4	45267.9	31381	31706.5	36416.7
V431	Sphinganine	1.8626	0.89729	0.0077793	0.0290756536720523	3.92217054103584e-16	0.016447	1.23122520548271	0.221296534835959	429	302.3	284.3	6.94		129640	37714.6	29288.9	54771.9	83658.7	7230.72	35440.1	51911.5	131025	101835	78336.6	94424.8	180225	119321	75722.8	44691.5	41069.8	45400.6	42327.8	41258.1	40061.8	43346.7	46500.5	42650.2	47179	42650.2	44846.1	42650.2	42650.2	42650.2	43500.3	38737.2	45266.3	53399.5	41473.8
V434	PC 20:2-sn2	4.7348	2.2433	0.022084	0.00517089866093258	1.09295821909977e-08	0.043831	1.02625789620042	0.0998298906329763	432	584.3	184.1	6.94		92942.7	14699.7	0.0010017	45586.9	9848.49	0.0010017	0.0010017	10222.6	25621.1	12945.6	16602.9	7460.02	31594.7	19141	13885.7	3079.01	7562.04	0.0010017	9695.4	0.0010017	1108.33	12850.7	5056.69	4263.61	2807.28	4263.61	0.0010017	4263.61	4263.61	4263.61	18079.3	16034.2	17838	23281.8	21075.8
V435	Clenproperol	0.29616	-1.7556	6.815e-05	0.000389045645281447	0.201692092982491	0.00053698	1.57127108986517	0.0103137338156532	433	263.1	235.1	7.04		538.499	212.557	0.0010017	84.7577	0.0010017	0.0010017	0.0010017	0.0010017	305.83	575.761	155.885	267.816	3.00777	514.618	185.369	401.912	756.602	725.113	3.82405	659.296	0.0010017	713.472	882.928	832.175	890.167	832.175	409.103	832.175	832.175	832.175	0.0010017	0.0010017	0.0010017	0.0010017	0.0010017
V436	Glycodeoxycholic acid	7.2238	2.8528	0.018678	0.0105355275320994	2.89344485587024e-15	0.036252	1.07413338495699	0.42156707062915	434	472.3	454	7.04		157609	54756.1	0.0010017	47911.9	10291.3	0.0010017	128735	61889.9	284250	19478.9	10103.2	113673	32828.4	21768.7	78.8046	4979.7	4474.13	14365.8	14390.5	4720.68	12230.4	11655.5	6674.44	9619.33	0.0010017	9619.33	9003.95	9619.33	9619.33	9619.33	18020.4	12040.9	10640.4	22574.5	26189.1
V437	Glycodeoxycholic acid-2	8.7707	3.1327	0.0038144	0.000703050368896789	8.68471297578407e-13	0.0080951	1.29310868789389	4.59376933788081	435	450.3	414.3	7.04		1.93769e+07	5.43772e+06	0.0010017	9.5668e+06	4.58761e+06	0.0010017	2.26911e+07	9.60654e+06	3.49271e+07	4.05417e+06	6.10963e+06	1.76273e+07	3.50997e+06	7.0115e+06	3.02327e+06	643812	2.09993e+06	352978	889971	986917	3.30786e+06	1.48821e+06	1.00384e+06	898747	333758	898747	1.21969e+06	898747	898747	898747	991236	1.08298e+06	1.17419e+06	1.12862e+06	1.15335e+06
V438	Glycoursodeoxycholic acid	6.7654	2.7582	0.0049906	0.000817467705223496	6.05913316782954e-16	0.010635	1.26068846107899	4.58322545902297	436	450.3	414.3	7.04		2.08315e+07	6.26145e+06	0.0010017	1.06724e+07	5.031e+06	0.0010017	2.18262e+07	9.36412e+06	3.38299e+07	2.05901e+06	4.23906e+06	1.67361e+07	3.80752e+06	6.47268e+06	4.06992e+06	1.37345e+06	830545	1.48542e+06	2.27956e+06	1.74853e+06	2.39312e+06	1.04294e+06	1.17063e+06	1.24639e+06	1.28083e+06	1.24639e+06	1.62529e+06	1.24639e+06	1.24639e+06	1.24639e+06	1.07864e+06	976318	1.12156e+06	1.35766e+06	1.27229e+06
V441	Phytosphingosine	0.57433	-0.80005	0.004552	0.0150205504337754	0.726566066200667	0.016852	1.19220547785647	0.0422576931281068	439	318.3	270.3	7.04		3055.27	1887.88	1360.23	3351.76	0.0010017	2586.03	2501.11	847.944	5255.49	3101.19	3521.23	3235.84	2657.41	891.635	134.955	5809.23	5092.82	6177.05	5650.27	3308.36	694.858	4250.36	3057.66	3023.19	6379.45	3023.19	4338.95	3023.19	3023.19	3023.19	8671.49	6656	8909.44	6039.93	9283.37
V444	L-threo-Dihydrosphingosine	0.35023	-1.5136	0.00087345	4.3575362478182e-06	2.58973863358728e-12	0.0017327	1.45923681674678	0.105604776892086	442	302.3	284.3	7.14		21838.2	18268.4	28814.6	17407.6	18852.2	23285.6	20734.1	20954.8	22613	22361.7	22599	22811.9	18300	19235.4	17882.5	69606.8	48346.9	71002.9	71821.8	68249.5	36641.5	26201.3	24128.2	53821.4	178039	53821.4	39009.8	53821.4	53821.4	53821.4	66942.8	58838.4	106882	73035.3	77876.3
V447	PC 4:0-14:0	3.0499	1.6087	0.0067168	0.00412168271265366	1.09029873111409e-08	0.014786	1.20981269041065	0.143181978331309	445	560.3	542.3	7.14		229779	53013	36831.9	201281	69962.1	5756.52	15523.8	0.0010017	98802.3	75215.4	78956.5	85889.6	177215	76448.3	57684	18600.7	30946.7	33996.5	29460.6	26838.1	0.0010017	35332.4	47846.4	29939.1	15735.1	29939.1	25454.8	29939.1	29939.1	29939.1	93013.4	84316.8	128972	108383	131443
V457	LPC 16:2	1.9896	0.99244	0.0037661	0.0016976610019706	2.20621858758778e-05	0.0096211	1.31514423478101	0.38657197051467	455	492.3	184.1	7.34		152800	267869	374983	251544	87200.7	183932	28901.3	94776	126643	166276	234594	140686	66197.7	146367	115884	103173	78650.8	90472.3	135752	81478.6	88983.2	60267.3	92458	57096.7	90993	57096.7	118019	57096.7	57096.7	57096.7	116674	155917	195052	125623	136745
V458	Palmitoyl-EA	3.7979	1.9252	0.002196	0.00256792731978027	5.09440295046346e-09	0.004845	1.37999212389815	0.294495741369672	456	300.3	282.3	7.34		358763	57348.8	80045.7	252950	271476	0.0010017	0.0010017	85602.7	273031	210819	273186	230097	647941	300385	201106	58584.5	77087.2	0.0010017	58109.9	72387.8	55481.4	72052.8	58530.8	71595.6	32628.1	71595.6	10977.5	71595.6	71595.6	71595.6	136875	105434	210855	157677	159776
V463	Sphingosine-1-phosphate	3.3142	1.7286	1.7346e-06	5.31417488420138e-06	1.65785157657732e-07	1.0085e-06	1.9372154450012	0.449005326741509	461	380.3	264.3	7.44		3.02647e+06	2.26764e+06	4.58235e+06	3.19262e+06	3.59506e+06	1.16988e+06	3.05895e+06	2.83786e+06	4.64599e+06	2.76842e+06	2.59091e+06	3.63343e+06	6.40629e+06	3.86989e+06	3.87156e+06	1.07713e+06	1.21614e+06	1.04079e+06	1.09787e+06	723559	391359	1.30902e+06	1.30442e+06	1.08936e+06	956424	1.08936e+06	981032	1.08936e+06	1.08936e+06	1.08936e+06	2.18413e+06	2.00022e+06	2.38942e+06	2.9013e+06	2.39402e+06
V464	Myristoylcarnitine	1.5253	0.60913	0.0045206	0.00147196323958055	0.000276063992008711	0.011996	1.23973880823464	0.419367270741722	462	372.3	85	7.54		323033	215619	552856	201037	235996	116932	229971	240560	248997	259342	141347	246372	372944	299316	280361	163611	163237	236589	155806	171286	97345.9	228744	226044	161567	161312	161567	187403	161567	161567	161567	298375	226024	311149	373449	295708
V468	LPE 19:2	1.9815	0.98659	0.00081602	0.000323319827052026	0.0139931539176748	0.0030516	1.44692	0.425109967899688	466	492.3	184.1	7.54		205905	326587	493897	265172	108122	249959	178652	145590	182051	276670	171356	184006	97727	210978	240253	130322	90028	132046	194728	100296	93618.7	27078.4	117778	84639.4	221316	84639.4	153639	84639.4	84639.4	84639.4	191323	204876	251362	268347	276899
V482	LPE 16:1-sn1	6.3294	2.6621	0.0069041	0.00936440041507846	1.22951689662262e-12	0.014786	1.22228225215712	1.0036327730527	480	452.3	434.3	7.64		1.05413e+06	326798	0.0010017	590632	152292	0.0010017	1.30731e+06	547505	1.84865e+06	396848	9510.34	691232	542806	212248	85190.1	49479	137381	69224.1	62433.5	67012.9	185898	120076	91304.9	66732.4	8858.04	66732.4	101512	66732.4	66732.4	66732.4	193398	229098	194222	196583	196078
V484	LPC 20:5-sn2	0.62038	-0.68878	3.2632e-05	0.000101550935713424	0.381833614803349	0.00033096	1.62264227358894	0.50037539349983	482	542.3	184.1	7.64		643024	1.21386e+06	1.33149e+06	759192	950258	789169	791606	1.02046e+06	1.19787e+06	717212	409555	706058	961877	597149	801951	1.6948e+06	1.50459e+06	1.23246e+06	1.66554e+06	827658	784174	1.45545e+06	1.96945e+06	1.36115e+06	1.10048e+06	1.36115e+06	1.73846e+06	1.36115e+06	1.36115e+06	1.36115e+06	1.92998e+06	1.3338e+06	2.09797e+06	1.96861e+06	1.82962e+06
V496	PC 16:1e	1.5564	0.63822	0.0064582	0.00386272015507669	0.0223809859940949	0.018791	1.16773929407427	1.1934866300947	494	494.3	476.3	7.74		1.72318e+06	1.77559e+06	3.03174e+06	1.16375e+06	1.01603e+06	1.26069e+06	919006	954003	1.93204e+06	1.41089e+06	811933	1.45078e+06	848789	1.24579e+06	1.49025e+06	947100	743433	1.47226e+06	1.35891e+06	578509	322633	835377	670311	864139	1.33577e+06	864139	929790	864139	864139	864139	1.50893e+06	1.24022e+06	1.70131e+06	1.60707e+06	1.3756e+06
V497	LPC(15:1(9Z)/0:0)	1.5569	0.63869	0.016472	0.00733351789708547	0.00087035848837695	0.036956	1.08734942204031	0.250389749674882	495	480.3	184.1	7.74		68686.5	79719.2	141813	47362.8	38577.1	66621.4	19413.3	41483.5	60124.9	60860	47302.6	54997.3	29566.2	47303	54851.1	42020.8	31007.8	33700.7	54194.8	38400.4	24718.6	26377.1	53682.2	29964.3	40195.5	29964.3	57408.5	29964.3	29964.3	29964.3	40174.7	44742.8	50138.8	53729.4	55738.2
V501	LPC 15:0-sn1	2.1105	1.0776	0.00051446	1.68833968018727e-05	9.94616041485457e-07	0.001168	1.50118269189765	1.61417861111436	499	482.3	184.1	7.84		2.87877e+06	2.89673e+06	6.28036e+06	1.63783e+06	3.08159e+06	1.71205e+06	1.61072e+06	2.60799e+06	2.89406e+06	2.41385e+06	1.76427e+06	2.35032e+06	1.25308e+06	2.99355e+06	2.54119e+06	1.2604e+06	1.31636e+06	1.42242e+06	1.75976e+06	1.15519e+06	829149	1.12099e+06	1.54866e+06	1.04469e+06	1.21189e+06	1.04469e+06	1.59114e+06	1.04469e+06	1.04469e+06	1.04469e+06	1.96357e+06	1.73154e+06	2.22776e+06	2.30034e+06	1.9945e+06
V504	LPC 18:2-1	0.59308	-0.75371	0.00014928	0.00224728324870339	0.995531164479486	0.001168	1.50495330848729	0.275124354930629	502	542.3	524.3	7.84		108643	216522	251990	114487	107013	94220.4	67828.9	125395	226036	145640	69179.9	101878	136462	106633	97964.2	253997	320953	242755	275143	161556	73356.1	215933	272716	216249	183208	216249	240619	216249	216249	216249	312503	226495	302211	286305	243110
V505	LPC 20:5-3	0.63775	-0.64893	8.8544e-05	0.00070402157076966	0.675507260397311	0.00077719	1.54519645349267	0.123578061703402	503	564.3	505.2	7.84		33776.2	50016.3	57475.1	30330.9	41091.1	31019.2	20186.1	31430.6	46352	27129.1	11785.9	28998	33410.6	21172.5	30965.9	59366.8	65891.8	47140.9	64377.5	37978.6	28852.7	54223.9	68060.6	49417.1	44464.4	49417.1	58938.9	49417.1	49417.1	49417.1	50848.7	52051.6	49751.9	80588.9	52544.7
V506	LPC(17:2(9Z,12Z)/0:0)	1.5102	0.59477	0.021092	0.00829705201447628	0.00267627052815074	0.04723	1.02400178914015	0.253363831868742	504	506.3	184.1	7.84		71595.6	57279.8	149316	106029	32535.2	50588.8	65891.3	44974.3	44176.5	48481.1	67197.9	50979.7	45561	47642.7	46977.2	40721.5	32085.4	43540.9	54461.3	33354.3	14671.3	56116.6	67201.3	35550.1	44224.4	35550.1	51158.2	35550.1	35550.1	35550.1	54307.3	49372.6	78255.3	65286.1	70548.3
V508	Panuosterone	1.5322	0.61561	0.0091215	0.006471599794492	0.0156090946076057	0.024833	1.1216616977848	1.55680544829333	506	495.3	184.1	7.95		2.53463e+06	3.11387e+06	4.96009e+06	1.88975e+06	1.54012e+06	1.6158e+06	1.7287e+06	1.84793e+06	3.62706e+06	1.96502e+06	1.25415e+06	2.40539e+06	1.55146e+06	2.20957e+06	2.63463e+06	1.09889e+06	1.31573e+06	2.51536e+06	2.42046e+06	768980	911357	1.0951e+06	1.33786e+06	1.55424e+06	1.9642e+06	1.55424e+06	1.5642e+06	1.55424e+06	1.55424e+06	1.55424e+06	2.4695e+06	2.35733e+06	2.58879e+06	2.74155e+06	2.43573e+06
V513	LPC 16:1-2	1.6385	0.71233	0.012204	0.0016976610019706	0.00204748266676395	0.029717	1.09129899566267	0.670890820700534	511	516.3	457.2	7.95		329829	464449	903575	278152	245074	222577	263710	299931	548021	282983	190587	357906	240758	322724	362586	151681	176755	365881	328260	165251	96659.3	177645	170812	214328	333814	214328	204208	214328	214328	214328	273829	330593	330503	372414	364537
V518	Oleoyl Ethanolamide-d4	0.48964	-1.0302	0.0041947	7.18734312536638e-05	5.37218956415168e-06	0.010249	1.25761344686965	0.108126551933898	516	330.3	312.3	7.95		41928.4	32159.9	64440.7	29829.6	28416.7	45429.6	38669.5	35256.1	44085.7	31728.2	27351.2	40979.1	36495.8	18969.5	30619.9	64736.7	59541.4	138300	68132.7	59548.6	34000.1	53775.5	53186.9	62421.7	206805	62421.7	65708	62421.7	62421.7	62421.7	86299.7	82059.1	122236	87117.7	122580
V525	17-PHENYL TRINOR PGE2-SA	1.5421	0.62487	0.0081061	0.00338165438226189	0.0515107608889558	0.023361	1.13153890125897	0.237084270803224	523	460.3	135.1	8.15		336543	362654	436464	571580	419007	350607	560582	330424	377200	310368	269420	361497	381444	268086	337694	533587	236001	179135	473640	167463	516575	262830	3093.94	152250	326514	152250	219085	152250	152250	152250	262142	337008	293070	292182	364582
V530	LPC 16:0-1	1.5398	0.62273	0.003283	0.00070402157076966	0.0158841215991244	0.010635	1.24915276965203	0.309488153796374	528	496.3	185.1	8.15		131141	129254	224174	86791.8	72084.5	95166.3	81825.7	99745.8	142223	96038.1	68674.1	101686	78909.5	88576.9	106351	66607.1	53437.8	98861	99331.7	43380.4	33682.6	65333.5	56718.5	70001.5	105413	70001.5	68052.6	70001.5	70001.5	70001.5	112945	87335.2	123357	116774	125158
V531	LPC 16:1-sn2	1.5179	0.60207	0.011341	0.00224728324870339	0.00580855745258468	0.028891	1.09696062431023	2.98049797677645	529	494.3	184	8.15		8.24859e+06	1.07358e+07	1.79748e+07	6.74103e+06	5.61715e+06	5.40304e+06	5.48999e+06	6.40202e+06	1.23285e+07	6.78472e+06	5.07641e+06	8.27702e+06	5.21846e+06	7.67768e+06	8.31059e+06	5.38854e+06	3.9527e+06	8.30456e+06	7.6189e+06	3.24443e+06	2.36028e+06	5.02095e+06	4.57134e+06	5.09206e+06	7.3649e+06	5.09206e+06	5.95837e+06	5.09206e+06	5.09206e+06	5.09206e+06	8.77594e+06	7.7359e+06	8.81019e+06	9.09143e+06	8.64386e+06
V532	LPC 16:1-1	1.5751	0.65542	0.01105	0.000604518729698655	0.00372595060407351	0.027942	1.10274333002206	3.72113235492733	530	494.3	184.1	8.15		1.31011e+07	1.47491e+07	2.81821e+07	1.0194e+07	7.37609e+06	8.51925e+06	7.45717e+06	9.13688e+06	1.69044e+07	9.29352e+06	7.65102e+06	1.17902e+07	8.00852e+06	1.03007e+07	1.21136e+07	7.36013e+06	5.84888e+06	1.22378e+07	1.16618e+07	4.68252e+06	3.20395e+06	6.69028e+06	5.65473e+06	7.22315e+06	9.16321e+06	7.22315e+06	8.34581e+06	7.22315e+06	7.22315e+06	7.22315e+06	1.23017e+07	9.9393e+06	1.20101e+07	1.32106e+07	1.23346e+07
V536	LPC 15:0-sn2	2.0986	1.0694	0.0018035	3.5298150581196e-05	8.48267292388615e-07	0.0042816	1.36482858731477	1.88839511369499	534	482.3	184.1	8.15		3.22089e+06	3.17556e+06	8.22737e+06	1.76278e+06	3.19721e+06	1.68643e+06	1.88207e+06	3.02595e+06	3.61868e+06	2.76713e+06	2.00941e+06	2.72324e+06	1.6676e+06	3.50451e+06	2.92051e+06	1.49565e+06	1.30997e+06	1.55752e+06	1.88996e+06	1.02131e+06	1.14181e+06	1.0895e+06	1.70178e+06	1.27842e+06	2.2697e+06	1.27842e+06	1.75874e+06	1.27842e+06	1.27842e+06	1.27842e+06	2.14055e+06	1.9116e+06	2.2895e+06	2.3824e+06	2.19492e+06
V537	LPC 15:0-1	2.3862	1.2547	0.00040092	5.31417488420138e-06	3.50147876102501e-08	0.00084698	1.53142801856739	0.781293305252712	535	482.3	464.3	8.15		610881	713610	1.47547e+06	406960	610248	322874	425742	633301	728173	508805	313777	471937	318720	622537	546376	270704	222990	281944	349207	209399	195131	223893	291971	207376	256597	207376	311239	207376	207376	207376	433724	377592	419084	457246	412762
V538	N,N-Dimethylsphing-4-enine	3.0297	1.5992	4.2598e-05	0.000168462944413444	0.0264190958650201	0.00024352	1.64468848477189	0.0575072650461999	536	328.3	310.3	8.15		16026.5	15005.7	22203.6	14310.2	2028.08	15799.6	4691.62	18491.4	7231.32	11093.6	25592.4	12324.5	23107	15951.4	16799.3	0.0010017	8947.29	520.651	631.259	10664.5	2413.37	7109.07	8346.14	6386.32	528.336	6386.32	1738.58	6386.32	6386.32	6386.32	28887.4	0.0010017	25730.7	25893.1	25920.6
V543	LPC 15:0-2	2.1783	1.1232	0.00095605	1.15611313058937e-05	3.49440796962866e-07	0.0021878	1.43836955184993	2.08436958463485	541	482.3	184.1	8.25		3.95743e+06	4.42852e+06	1.01742e+07	2.35251e+06	3.95365e+06	2.31521e+06	2.60927e+06	4.21224e+06	4.56013e+06	3.80651e+06	2.48637e+06	3.14074e+06	2.11356e+06	4.37577e+06	3.52109e+06	2.10234e+06	1.52207e+06	1.85752e+06	2.52738e+06	1.49072e+06	1.17765e+06	1.53897e+06	2.22836e+06	1.55109e+06	2.12949e+06	1.55109e+06	2.29978e+06	1.55109e+06	1.55109e+06	1.55109e+06	2.84834e+06	2.18131e+06	2.75289e+06	2.99924e+06	2.87106e+06
V551	Guazatine	2.6663	1.4148	0.020572	0.0168340404514672	0.000106928150314667	0.043831	1.02472408530455	0.117130888319948	549	356.4	338.3	8.35		12140.3	0.0010017	85317.4	43663.7	46912.2	15182	100626	33024.3	8297.23	24239.8	21148.1	33461.6	2620.4	30001.6	17912.2	1074.76	14505	21881.5	7614.06	22472.7	1199.89	7891.1	22722.8	6245.04	30670.8	6245.04	16723.1	6245.04	6245.04	6245.04	0.0010017	0.0010017	18391.2	0.0010017	20982.8
V581	LPC O-18:1-sn2	2.8243	1.4979	0.00013473	2.91530468117089e-06	9.41049671827813e-10	0.00023022	1.63783765228956	1.26484264837823	579	508.3	184.1	8.55		1.73492e+06	1.79634e+06	4.09235e+06	994292	1.75751e+06	1.03408e+06	1.2442e+06	1.61144e+06	1.97623e+06	1.57651e+06	824952	1.44226e+06	876211	1.68573e+06	1.47044e+06	661200	514267	700763	617522	403025	316876	549179	595586	577379	659375	577379	634482	577379	577379	577379	1.04678e+06	893627	1.09037e+06	1.22111e+06	1.08378e+06
V582	LPC P-18:1-sn1	1.6113	0.68826	4.1609e-05	0.000142542317074357	0.600724728688036	0.00042082	1.5969013848695	0.22434651302585	580	506.4	104.1	8.55		199991	188241	245623	194209	102438	191912	145659	161203	164034	142919	169669	163017	179924	129254	174891	93439	109806	226287	107535	81438.6	52347.1	134229	97950.5	88497.6	109308	88497.6	129562	88497.6	88497.6	88497.6	175006	159275	166122	327239	203574
V585	PC 17:1e	2.9763	1.5735	5.6507e-05	2.91530468117089e-06	3.75521397975022e-09	7.7742e-05	1.70776273143713	0.524154464961453	583	508.3	490.3	8.55		352490	358297	738469	200218	379374	214905	223804	299830	337498	264284	140717	295684	184419	297433	285858	107530	103221	126910	129835	85612.1	53591.7	103178	122674	94056.8	108838	94056.8	124876	94056.8	94056.8	94056.8	170618	134816	221749	225490	192042
V586	6-Paradol	3.1373	1.6495	0.021322	0.100581551289851	2.66006942254503e-09	0.042508	1.04022430783263	0.0351021685469908	584	279.2	219.2	8.65		1605.43	5676.85	378.115	3214.14	7089.79	1880.71	0.0010017	2215.94	71.3054	812.7	3277.87	888.135	207.89	2623.36	860.289	649.322	542.741	1056.56	708.624	369.644	463.508	775.52	7.64059	891.192	421.488	891.192	367.093	891.192	891.192	891.192	0.0010017	0.0010017	0.0010017	0.0010017	6622.37
V593	LPC O-18:0	3.1291	1.6458	0.00012471	2.91530468117089e-06	3.24186415809325e-09	0.00021826	1.64435111551921	4.37717403786446	591	510.4	184.1	8.65		2.66333e+07	1.91897e+07	4.03848e+07	8.66102e+06	2.77543e+07	8.5788e+06	1.23002e+07	2.39872e+07	1.34455e+07	1.94962e+07	8.93185e+06	1.19615e+07	9.28151e+06	2.5639e+07	1.81045e+07	6.0224e+06	5.92971e+06	6.75229e+06	7.56174e+06	5.2885e+06	2.21821e+06	6.12982e+06	7.46939e+06	5.38325e+06	6.10985e+06	5.38325e+06	7.27758e+06	5.38325e+06	5.38325e+06	5.38325e+06	9.75967e+06	8.82242e+06	9.90051e+06	1.10261e+07	9.6227e+06
V608	Cer-ADS d26:0	0.1338	-2.9019	0.0059414	0.0320902451029996	9.64641489162066e-09	0.01295	1.23857280981546	0.0546758685934988	606	444.4	382.4	8.75		858.143	0.0010017	1605.94	166.494	70.6822	588.213	150.837	63.5667	20.8525	436.192	604.534	638.22	0.0010017	276.649	136.651	7580.71	0.0010017	1791.13	535.794	1280.38	64.8579	0.0010017	505.279	5840.5	909.407	5840.5	110.854	5840.5	5840.5	5840.5	8900.05	8207.18	9408.48	8336.92	9375.01
V610	LPC 15:0-3	2.1673	1.1159	0.0012478	2.91530468117089e-06	7.31011924764753e-10	0.0026074	1.41896453698108	1.78529836752252	608	482.3	184	8.75		2.64963e+06	3.26778e+06	7.80615e+06	1.78826e+06	3.05131e+06	1.77162e+06	1.85417e+06	3.01936e+06	3.23308e+06	2.5689e+06	1.85628e+06	2.44037e+06	1.69876e+06	3.21756e+06	2.86578e+06	1.28058e+06	1.47673e+06	1.31487e+06	1.46934e+06	1.25804e+06	1.27237e+06	1.27418e+06	1.66661e+06	1.13903e+06	1.57923e+06	1.13903e+06	1.59395e+06	1.13903e+06	1.13903e+06	1.13903e+06	2.20667e+06	2.06384e+06	2.55985e+06	2.44098e+06	2.21158e+06
V616	5-Acetoxypalisadin B	0.27104	-1.8834	0.00013551	0.000423199860146709	0.314913639590154	0.00099236	1.5152806770946	0.506593700642475	614	383.3	271.2	8.85		1.21153e+06	5232.26	0.0010017	0.0010017	0.0010017	204806	0.0010017	0.0010017	0.0010017	722588	552326	535985	0.0010017	715639	120174	2.0696e+06	1.09459e+06	828084	1.40366e+06	0.0010017	20802.4	928490	891617	1.14488e+06	1.27118e+06	1.14488e+06	777711	1.14488e+06	1.14488e+06	1.14488e+06	3.72097e+06	3.55564e+06	4.14082e+06	4.68992e+06	3.98441e+06
V629	PC 17:0e	3.1864	1.6719	0.00013869	2.91530468117089e-06	4.33402961026721e-11	0.00023022	1.64114190774114	1.38899526405145	627	510.4	492.3	8.85		2.40468e+06	2.07376e+06	4.20741e+06	972532	2.86387e+06	875668	1.14317e+06	2.1971e+06	1.46042e+06	2.42548e+06	832028	1.08655e+06	1.00915e+06	2.64798e+06	1.68088e+06	664142	501317	627214	721359	602130	487976	609701	728720	497768	566954	497768	751598	497768	497768	497768	948478	981471	957524	1.13017e+06	1.06727e+06
V632	TCA	1.5348	0.61805	0.01611	0.006471599794492	0.308409400798221	0.042749	1.05287328886505	0.938496240667938	630	480.3	462	8.85		1.60018e+06	1.01056e+06	1.9657e+06	1.03134e+06	987263	554764	1.00968e+06	1.00744e+06	1.78469e+06	819241	447827	971261	1.08454e+06	680961	652991	311496	568936	1.69987e+06	556730	325653	494754	549491	672891	641065	1.03357e+06	641065	750974	641065	641065	641065	964999	862090	930072	1.06047e+06	1.07954e+06
V639	LPE 17:0	3.9419	1.9789	1.2524e-06	4.3575362478182e-06	7.70328582296198e-07	8.8886e-07	1.9354481954329	0.332017858940243	637	468.3	327.3	8.95		318999	210383	358380	143642	300399	73393.2	162097	234123	255151	175898	114322	210711	204338	237638	158075	50323.7	39415.2	95657.6	74942.8	31067.5	32159.9	67455.8	53328.4	49359.7	49188.1	49359.7	60690.8	49359.7	49359.7	49359.7	101781	105014	107438	121387	123945
V647	LPC 17:0	3.2108	1.6829	0.00023423	2.91530468117089e-06	4.62770271560743e-12	0.00042082	1.5928143675349	3.48682705904356	645	510.4	184.1	9.06		1.5593e+07	1.05189e+07	2.58894e+07	4.86136e+06	1.5948e+07	5.37631e+06	7.20878e+06	1.34229e+07	8.68616e+06	1.18377e+07	4.32328e+06	6.78717e+06	5.44383e+06	1.34171e+07	9.05409e+06	3.7305e+06	2.79653e+06	3.88572e+06	3.57656e+06	2.86434e+06	1.92199e+06	3.67201e+06	3.54094e+06	3.21526e+06	3.7202e+06	3.21526e+06	3.5391e+06	3.21526e+06	3.21526e+06	3.21526e+06	6.89169e+06	6.25353e+06	7.4071e+06	7.81994e+06	7.6794e+06
V658	LPC 19:1	3.5005	1.8075	1.2911e-06	6.47006678904773e-06	0.00914981815133662	5.8021e-06	1.85177006544733	0.537573386973087	656	536.4	184.1	9.16		660146	717454	1.12274e+06	468083	883902	378963	522799	660696	569946	369291	223413	566732	487022	576595	644199	40442.4	204505	389785	84335.6	138585	7236.44	65349.6	325491	196333	213756	196333	77651.7	196333	196333	196333	113256	58371	573825	458909	461066
V664	Benzoylecgonine	263.6	8.0422	0.010221	2.79800295599828e-05	7.95847201070931e-25	0.020995	1.1785	0.0130161006032131	662	290.1	105	9.26		65.194	728.707	695.071	0.0010017	239.543	2214.07	905.674	2609.19	241.491	9.61435	710.104	222.426	42.4425	0.0010017	484.694	0.0010017	0.0010017	0.0010017	0.0010017	0.0010017	0.0010017	0.0010017	30.7201	0.0010017	4.04784	0.0010017	0.0010017	0.0010017	0.0010017	0.0010017	0.0010017	3894.8	0.0010017	0.0010017	0.0010017
V670	LPC 19:0-sn1	2.1552	1.1078	0.00074503	0.000101550935713424	1.75148910879709e-08	0.0015811	1.46813724242657	1.50601491108393	668	538.4	184.1	9.26		2.5309e+06	2.63507e+06	5.00506e+06	1.45272e+06	3.23637e+06	806140	1.57737e+06	2.91234e+06	2.58194e+06	1.99854e+06	1.01461e+06	1.37469e+06	1.37622e+06	2.66973e+06	1.8849e+06	997522	787636	1.36246e+06	1.14255e+06	937129	695335	1.23002e+06	1.11328e+06	959403	1.11273e+06	959403	1.16215e+06	959403	959403	959403	1.6685e+06	1.48764e+06	1.84505e+06	1.83011e+06	1.6728e+06
V680	1-Linoleoyl-Rac-Glycerol	0.26566	-1.9124	0.00031167	0.000167332922953062	0.00662972409931316	0.0012083	1.49800558893679	0.439395480654112	678	355.3	263.2	9.36		87947.4	248061	277829	77774.8	9615.74	100923	0.0010017	81944.3	81744.6	106320	0.0010017	10082.5	0.0010017	53942.9	84768.4	94802	213876	509930	381763	547392	152366	759966	422974	226903	196780	226903	181628	226903	226903	226903	201416	220341	221865	255175	243482
V690	DG 17:1	0.41609	-1.265	0.00025709	0.000376715439919115	0.36871300321929	0.001663	1.46352695717941	0.12549957134047	688	374.3	357.3	9.46		17363.1	19468.4	30118.5	11022.4	0.0010017	5296.56	2191.18	2817.43	14722.9	11375	0.0010017	4830.01	0.0010017	5182.87	4249.97	16114.2	27810.3	38784.7	14383.8	22262	14846.4	30848.6	19648.2	17569.2	16131	17569.2	20485.7	17569.2	17569.2	17569.2	29876.3	17247.1	17096.6	17984.6	21637.6
V693	LPC 20:1	1.5167	0.60091	3.3133e-06	2.44930237717403e-05	0.518298996184215	4.8708e-05	1.74363387516965	0.247129094915419	691	550.4	184.1	9.46		1.57247e+06	1.59179e+06	1.7786e+06	1.59853e+06	1.72504e+06	1.54679e+06	1.53455e+06	1.68233e+06	1.67807e+06	1.46437e+06	1.24328e+06	1.41563e+06	1.98917e+06	1.14076e+06	1.22133e+06	890722	629955	1.59618e+06	731805	873367	485780	1.20427e+06	1.03833e+06	1.12573e+06	1.18661e+06	1.12573e+06	1.01951e+06	1.12573e+06	1.12573e+06	1.12573e+06	1.68048e+06	1.35428e+06	1.8987e+06	1.89603e+06	1.77915e+06
V697	PC 40:10	2.1801	1.1244	0.00080071	0.00257936321541416	0.00842215989685923	0.0028699	1.40804663560545	0.00525615927132258	695	848.5	831.5	9.46		319.557	1533.35	769.604	388.965	1021.62	1146.33	529.463	1528.22	1184.8	415.734	658.775	657.251	1080.91	917.704	1727.69	0.0010017	520.693	531.717	155.345	735.955	21.3344	487.736	663.443	492.955	378.973	492.955	406.576	492.955	492.955	492.955	638.245	1361.87	0.0010017	0.0010017	0.0010017
V704	2-Phenyl-4-pentenal	0.0019071	-9.0344	6.6153e-05	0.000229372962273671	2.94444114862321e-27	7.7942e-05	1.71058769464536	0.016403304766769	702	161.1	131	9.56		0.0010017	0.0010017	0.0010017	4.2672	0.0010017	2.03477	13.511	2.49978	0.0010017	0.0010017	0.0010017	0.0010017	0.0010017	0.0010017	0.0010017	649.096	409.864	0.0010017	0.0010017	593.116	619.406	605.373	706.386	1327.8	1483.41	1327.8	0.0010017	1327.8	1327.8	1327.8	0.0010017	0.0010017	0.0010017	0.0010017	0.0010017
V706	Cer d18:1/16:0	2.1039	1.0731	0.0015491	0.000323319827052026	6.02311440360473e-10	0.0032085	1.39135769765091	0.635732211699837	704	538.5	520.5	9.56		480040	391275	830960	224475	541921	139629	268094	467742	275567	316392	161875	241610	197320	424871	266330	170008	138812	197717	167702	154313	113921	204587	176309	163294	189701	163294	155369	163294	163294	163294	242123	205299	240133	261002	228438
V712	SM 36:2	1.9825	0.98729	0.00031594	0.000168462944413444	2.75962507043098e-05	0.00083851	1.53397337165875	0.352462890376572	710	466.4	294	9.56		792728	289858	643419	498764	433591	196834	200316	193395	430022	365769	304018	428093	567401	475383	492657	208686	249812	284546	215296	135418	189347	248900	272371	182759	165330	182759	300546	182759	182759	182759	398368	274369	395348	388757	391395
V719	(9Z,11E,13E)-hexadeca-9,11,13-trienoylcarntine	1.5864	0.66577	0.0018208	0.00147196323958055	7.9935300446055e-06	0.0045648	1.36082539448268	0.0885113286982448	717	394.3	85	9.66		28687.5	26730.1	25520.8	23808.7	28925	29443.3	29609.1	31668	31342.9	25825.2	24630.5	27930.5	31023.6	24083.7	27197.2	32486.9	20746.5	26746.6	6611.61	72.8329	2740.52	8203.16	8049.33	24104.6	26214.7	24104.6	10100.4	24104.6	24104.6	24104.6	34376	35891.2	29535.2	29529.4	30642.1
V727	PC 26:0	0.46945	-1.0909	3.1227e-07	1.39826643267039e-05	0.470355226907591	6.4681e-06	1.84607919279447	0.153959703486707	725	650.5	184.1	9.66		80496.3	67185.9	24731.1	47668	98260.6	60266.7	69513.7	53854.3	59264.7	78529.8	70071.1	87240.6	14648.4	119528	110855	98974.9	113681	214484	97971.5	149962	100867	171269	186425	146449	194222	146449	159746	146449	146449	146449	273761	300652	314154	290290	236602
V736	PAF C-18:1	1.5916	0.67049	9.9408e-06	0.000142542317074357	0.263109009101933	0.00010547	1.69604204798129	0.549990403327585	734	550.4	184.1	9.86		1.91035e+06	1.61912e+06	2.49028e+06	1.79793e+06	1.76436e+06	1.58707e+06	1.89233e+06	1.83374e+06	1.98257e+06	1.45848e+06	1.15073e+06	1.56421e+06	2.06923e+06	1.11825e+06	1.33317e+06	933771	755168	1.68666e+06	907192	970930	493876	1.21878e+06	963264	1.18866e+06	1.1865e+06	1.18866e+06	1.00711e+06	1.18866e+06	1.18866e+06	1.18866e+06	2.02051e+06	1.63738e+06	2.06406e+06	2.07758e+06	1.86097e+06
V745	2-Linoleoyl-Rac-Glycerol	0.28464	-1.8128	0.00026397	0.000142297801208875	0.00989894278573974	0.0010909	1.50759688786175	0.642927543207137	743	355.3	263.2	9.86		297625	466113	563500	120938	29456.1	205653	7838.01	188754	221850	201931	0.0010017	58701.4	0.0010017	100568	145678	247246	343840	945171	645150	977593	367253	1.55415e+06	917763	464312	431522	464312	413456	464312	464312	464312	394375	471765	511670	454949	434750
V753	Retinol	0.64593	-0.63055	0.0018458	0.000101550935713424	0.266765207115098	0.0078391	1.29036661439714	0.277027973929407	751	269.2	121.1	9.96		74293.2	74359.4	189387	50077.3	44914.5	78556.5	42456.2	58951.7	62578.5	75210.8	60001.5	68069.2	49617.8	61539	69753.6	96915.2	102462	100646	164933	105281	72797.6	138921	143292	91787.7	138540	91787.7	117958	91787.7	91787.7	91787.7	131548	104276	128380	128202	123289
V761	3,4-dimethoxyflavonol	0.33775	-1.566	7.2242e-05	9.54312411545667e-06	0.00363033733461579	0.00030137	1.62277371941439	0.187006090656959	759	299.1	211.1	10.17		37640.6	74219.5	34343	16570.1	21382.2	41521.4	20803.1	90996.7	35489.3	9320.35	37567.4	18186.6	57637.1	51587.8	86269.5	79080.2	116266	295829	143154	130788	88081.6	205573	119554	94099.7	73985.9	94099.7	152967	94099.7	94099.7	94099.7	141520	5132.46	185802	81370.7	80439.3
V772	Sclareol	0.60267	-0.73055	0.0061144	0.00127421104902176	0.000610397199388987	0.016215	1.18970190647233	0.0796866162957432	770	331.3	247.2	10.17		4176.68	6942.61	12939.6	3236.07	1765.08	3566.4	1779.69	6725.67	2191.34	2436.99	1956.06	847.256	3538.6	2759.39	4078.95	5566.11	7759.32	7274.32	6814.32	6272.27	4420.24	7955.1	8107.76	6517.93	4259.82	6517.93	6779.14	6517.93	6517.93	6517.93	6459.45	6612.81	12979.2	6834.21	7564.15
V793	7-Ketocholesterol	0.57577	-0.79643	0.00089791	0.000142542317074357	0.00710556973064328	0.0031508	1.40142091987948	0.059062739661055	791	401.3	383.3	10.77		26956.2	20876.5	20819.3	24762.7	7402.44	13662.2	16396.6	17720.6	26844.9	25699.4	22399.5	15749.7	24813.4	18811.1	10275.5	31028.5	10823.6	53264.6	40742.8	29969.9	29380.1	30115.6	20805.1	33000.6	67803.6	33000.6	30275.5	33000.6	33000.6	33000.6	61061	33346	59885.7	53504.5	54197.9
V795	7-Ketocholesterol-2	0.54543	-0.87453	0.0015009	0.000234147716401555	0.0133246753962572	0.0053196	1.34899813659415	0.0494847488971674	793	401.3	383.3	10.87		17253.4	19352.8	17516.6	21680.1	7525.62	7733.36	21886.7	25124.1	22498.7	29369	21579.8	7937.47	25293	24000.2	8492.43	30235.1	30558.8	64313.8	47573.3	26878.4	27959.6	15830	11649.2	31006.5	63834.8	31006.5	34433.7	31006.5	31006.5	31006.5	58465.7	36118.4	59172.1	55115	52919.6
V806	PC 38:7-sn2	0.51854	-0.94747	0.00046698	0.000234147716401555	0.283884520897432	0.0026074	1.41931621438253	0.0651782839512034	804	804.6	184.1	11.28		3529.65	4305.21	8277.19	2266.66	1377.77	2404.94	1257.53	2403.43	4826.99	2882.15	2261.03	3088.46	2161.08	3204.11	3799.55	6211.91	5224.21	6515.94	7898.3	8070.14	2942.29	10939.7	9880.73	4315.33	7746.37	4315.33	5649.71	4315.33	4315.33	4315.33	6352.25	3066.64	13790.3	12775.9	4556.74
V807	SM d33:1	1.7216	0.78376	0.009644	0.00224728324870339	2.31535003754262e-08	0.020744	1.15381480308787	0.515506705320961	805	689.6	184.1	11.28		228997	291206	571789	163060	333533	179455	92051.7	217869	194349	146310	99476.5	185700	127358	203202	242003	143077	135200	143784	158437	125866	157307	118567	112725	108791	115056	108791	149100	108791	108791	108791	436534	154713	276375	227386	117259
V812	PC 16:1-20:4	0.43255	-1.209	0.00028018	0.000120412211392909	0.0557297978828561	0.0014049	1.48271462273867	0.154782141708832	810	780.6	184.1	11.48		31422.1	98481.6	73286.8	14865.2	25419.7	31752.2	30160.6	59622.2	128839	49787.1	23549.7	54716	46260.2	45404.8	45469.5	120020	96732.6	68787.7	210572	79733.7	82795.6	254051	151001	105344	71083.3	105344	93277.4	105344	105344	105344	149610	88264	269959	130958	72941.5
V815	PC 36:5	0.58886	-0.764	2.7718e-06	1.15611313058937e-05	0.170055311569801	3.2115e-05	1.76573484979844	0.108624662550985	813	780.6	184	11.48		86166.2	102828	73113.8	60126.9	57214.3	67052	33543.8	72238.8	93766.2	64723.7	51222.4	57476.9	72530.7	57771.1	68226.6	128236	125911	87368.3	153720	89148.4	97844.4	164390	150425	103037	88256.5	103037	128280	103037	103037	103037	126972	108713	160439	107491	136665
V819	PC 16:0-22:1	0.61397	-0.70375	4.1056e-10	3.5671703249711e-06	0.113529953695987	5.8332e-09	2.0809081708066	0.0258777679093585	817	816.7	184.1	11.58		4117.31	3653.55	5098.64	2531.6	4000.37	3664	3189.73	3505.57	3883.94	3103.69	2443.15	3708.36	2468.93	3201.25	3842.02	5932.93	6797.39	5453.56	6151.07	5617.41	4927.47	5735.11	6153.68	5373.36	5829.98	5373.36	5899.94	5373.36	5373.36	5373.36	6473.79	3445.87	5995.8	8431.19	4591.48
V822	PC 38:7-3	0.60404	-0.72729	0.0023994	0.00224728324870339	0.831087860578526	0.010359	1.25287304507449	0.0751856978800739	820	804.6	184	11.58		10280.4	12550.8	16517.1	9612.8	3725.78	6225.72	2949.11	8608.53	8482.69	4253.76	5444.12	3960.12	5598.67	4377.47	5971.48	14514.2	11916	12077.7	21136.5	19727.6	9733.75	12273.8	12065.4	8788.57	8282.41	8788.57	14051.6	8788.57	8788.57	8788.57	12811.4	9627.5	18608.8	17567.6	9222.39
V825	PC O-36:5-sn1	0.53638	-0.89869	0.00013308	0.000234147716401555	0.690096752629519	0.0010698	1.50900745264118	0.0371232778542874	823	766.5	184.1	11.58		5294.47	620.166	3883.35	326.138	730.78	2449.02	3714.07	2168.94	4326.18	5903.9	3288.98	4078.37	2061.97	4382.72	2143.45	5752.59	6630.45	5325.95	5181.69	4480.14	1155.48	6865.71	8450.84	5868.01	5441	5868.01	5967.09	5868.01	5868.01	5868.01	5430.36	0.0010017	6721.93	7780.75	9285.46
V833	PC 36:4-sn2	0.54105	-0.88616	1.2385e-08	9.54312411545667e-06	0.43294240690895	3.9674e-07	1.96245088915937	0.0144709420460863	831	782.6	185.1	11.88		3399.75	4044.21	3583.68	2097.66	2531.88	2905.03	2157.54	2853.92	4361.13	5060.7	3031.29	3159.96	3119.82	3824	2448.16	6349.4	6492.95	3460.68	7742.2	6465.17	4517.61	5588.22	6543.67	6427.61	5223.41	6427.61	5264.11	6427.61	6427.61	6427.61	3870.64	5277.9	8209.66	5202.07	1697.47
V834	PC 16:2-20:3	0.53769	-0.89514	3.922e-07	9.54312411545667e-06	0.129264109081026	4.8363e-06	1.8616665741973	0.141449012316582	832	780.6	184.1	11.88		125738	171185	129903	71766.2	108065	131845	86108.8	121889	198971	162923	88424.4	123903	120132	115363	111844	243034	328910	218665	279627	233548	154476	286940	297228	204851	153752	204851	253766	204851	204851	204851	220683	163812	345539	203801	146975
V842	gamma-Tocopherol	0.56578	-0.8217	9.5011e-07	9.54312411545667e-06	0.289935909345699	1.4019e-05	1.80765784270311	0.120531800169422	840	417.4	151.1	12.18		75732.5	58571.1	42818.1	29283.4	40215.8	55245	50230.6	43321.5	66256.3	69231.2	30898.2	66924.8	71009.1	61520.9	75716.7	99107.7	79784.9	91963.8	100188	129735	85822.3	93972.3	146821	93140.6	61635.3	93140.6	124609	93140.6	93140.6	93140.6	94267.5	63589.4	100078	85997.3	86944.2
V853	PC O-36:5-sn2	0.60896	-0.71558	0.0067693	0.00127421104902176	0.250601583988295	0.021863	1.14548104708642	0.162407979432856	851	766.5	184.1	12.59		11156.7	34528.6	72149.9	9042.58	10629.6	30761.4	12989.7	36923.8	23015.6	28535.7	20391.2	12629.2	22390.7	15233.8	14978.4	44708.7	37240.2	60867.8	37189.8	27344.7	53357.8	53970.4	33845.7	34544.7	13632	34544.7	48665.7	34544.7	34544.7	34544.7	25195.5	42198.4	39933.6	42695.3	25060.4
V858	PC 16:1-19:0	2.4727	1.3061	1.0905e-05	2.91530468117089e-06	8.72148659150478e-10	9.884e-06	1.83098746891918	1.45362344357646	856	774.6	184.1	13.09		5.27787e+06	3.49006e+06	5.21953e+06	2.35071e+06	9.28694e+06	2.93902e+06	4.48814e+06	5.28408e+06	5.43061e+06	4.20024e+06	2.99419e+06	5.38838e+06	4.23103e+06	5.60601e+06	4.21922e+06	1.92314e+06	1.94222e+06	2.29143e+06	2.28402e+06	1.7568e+06	1.64437e+06	1.93525e+06	1.97443e+06	1.7255e+06	1.97833e+06	1.7255e+06	2.11589e+06	1.7255e+06	1.7255e+06	1.7255e+06	3.00707e+06	2.59568e+06	3.64242e+06	2.74544e+06	3.13552e+06
V859	DG 36:5	0.60604	-0.72251	0.00011143	0.000101550935713424	0.000488972580788055	0.0003681	1.61212312827111	0.0172411997229585	857	632.5	615.5	13.19		4312.7	9286.14	2682.49	5920.24	2543.82	4133.47	1374.57	3576.54	4729.7	3798.1	2821.5	2338.17	2947.02	4254.8	6023.8	6441.87	7608.09	5375.96	5403.33	6763.91	7215.07	7166.23	8032.9	6684.62	6216.65	6684.62	6581.98	6684.62	6684.62	6684.62	6296.79	7790.87	3782.9	7005.34	6773.99
V863	PC O-36:2-sn2	1.9742	0.98124	2.8368e-06	3.5671703249711e-06	1.70646905227009e-06	2.5266e-06	1.88805141352123	1.66538710039953	861	772.6	184.1	13.4		8.09276e+06	5.81789e+06	8.73865e+06	4.01708e+06	1.0409e+07	5.27652e+06	5.89168e+06	8.2109e+06	5.64227e+06	7.05856e+06	5.19817e+06	5.90091e+06	5.08608e+06	7.99359e+06	5.95524e+06	3.61841e+06	2.76984e+06	4.1354e+06	3.44713e+06	3.71286e+06	3.23699e+06	3.73106e+06	3.52383e+06	3.01959e+06	3.2265e+06	3.01959e+06	3.79445e+06	3.01959e+06	3.01959e+06	3.01959e+06	5.00451e+06	3.96749e+06	5.58492e+06	4.18888e+06	4.82764e+06
V866	PC 12:0-19:0	1.5517	0.63381	0.0001437	0.000275369724214639	0.0887272323841532	0.00087309	1.53585318465462	0.342569452390377	864	720.6	184.1	13.99		1.17326e+06	1.05135e+06	1.58173e+06	1.22845e+06	1.24582e+06	1.15662e+06	1.66016e+06	1.30129e+06	1.40502e+06	1.25753e+06	926191	1.28972e+06	1.62445e+06	1.12698e+06	1.28864e+06	882512	742102	1.81236e+06	1.26391e+06	782608	525970	756004	564732	673587	672355	673587	1.07894e+06	673587	673587	673587	1.29608e+06	1.10953e+06	1.57827e+06	1.22492e+06	1.37256e+06
V871	PC 31:0-sn1	1.5879	0.66712	0.00011637	0.000234147716401555	0.117552099512684	0.00076581	1.54640166978179	0.458518261607796	869	720.6	184	13.99		1.61574e+06	1.20749e+06	2.02998e+06	1.34375e+06	1.44406e+06	1.39139e+06	2.00253e+06	1.54945e+06	1.76745e+06	1.64416e+06	1.12152e+06	1.64916e+06	1.93117e+06	1.48937e+06	1.64159e+06	799486	744855	2.22562e+06	1.54707e+06	948521	686952	956115	620386	864863	789181	864863	1.36394e+06	864863	864863	864863	1.67604e+06	1.38878e+06	2.03181e+06	1.40152e+06	1.74827e+06
V872	PC 33:1	1.6175	0.69379	0.0021528	0.000518235358962327	0.836596199875253	0.0096211	1.28761492476434	1.35905965044871	870	746.6	184.1	13.99		3.61061e+06	2.58797e+06	4.91062e+06	1.82128e+06	4.10883e+06	2.4842e+06	3.23325e+06	3.23762e+06	6.26132e+06	3.24659e+06	2.34128e+06	4.04695e+06	3.45795e+06	3.20581e+06	3.06838e+06	1.52398e+06	1.61221e+06	5.24886e+06	3.50152e+06	1.97213e+06	1.06115e+06	2.29789e+06	1.19845e+06	1.7823e+06	2.23934e+06	1.7823e+06	2.34752e+06	1.7823e+06	1.7823e+06	1.7823e+06	3.04673e+06	2.73402e+06	4.20686e+06	3.01791e+06	3.74631e+06
V875	PC O-36:2-sn1	1.9492	0.96292	5.4862e-06	1.68833968018727e-05	0.000664044554735324	1.4019e-05	1.80751045207971	1.85405971742289	873	772.6	184.1	13.99		8.90226e+06	6.35944e+06	9.02645e+06	3.13174e+06	9.68942e+06	4.80765e+06	5.80866e+06	9.81548e+06	6.38845e+06	7.78174e+06	5.88262e+06	5.903e+06	6.6529e+06	9.52541e+06	6.93882e+06	4.32276e+06	2.58148e+06	4.68749e+06	4.69475e+06	4.19998e+06	3.73723e+06	4.07154e+06	3.69852e+06	2.95578e+06	3.4195e+06	2.95578e+06	4.5029e+06	2.95578e+06	2.95578e+06	2.95578e+06	5.56745e+06	3.91133e+06	5.68585e+06	4.72556e+06	4.82257e+06
V880	PE 36:4	1.6101	0.68712	2.0143e-05	9.54312411545667e-06	0.00107460642608072	6.241e-05	1.72780007341217	0.255403375910441	878	740.5	599.5	13.99		683731	569667	528085	598729	478462	428304	367672	408785	771043	533190	465474	530261	667945	399798	340547	358554	283628	380681	362463	213701	217596	351044	332410	330433	331473	330433	343217	330433	330433	330433	426021	408850	479396	468149	473208
[truncated: 5 more columns]
