# Supplementary material for: The plasma metabolome and clinical features of patients with coeliac disease in Northwest China
Source: Ann Med. 2026 May 16;58(1):2668756. doi: 10.1080/07853890.2026.2668756 (PMC13182154; doi:10.1080/07853890.2026.2668756)
Supplement: Supplemental Material [file IANN_A_2668756_SM4133.zip › Supplementary Materials/Supplementary Materials3_Diet_adjusted differential metabolites in CeDvsIBD_Anion.xlsx]

## Sheet: Supplementary Material 3_Diet-a
Supplementary Material 3_Diet-adjusted differential metabolites in CeDvsIBD_Anion
															CeD	CeD	CeD	CeD	CeD	CeD	CeD	CeD	CeD	CeD	CeD	CeD	CeD	CeD	CeD	IBD	IBD	IBD	IBD	IBD	IBD	IBD	IBD	IBD	IBD	IBD	IBD	IBD	IBD	IBD	IBD	IBD	IBD	IBD	IBD
															CeD	CeD	CeD	CeD	CeD	CeD	CeD	CeD	CeD	CeD	CeD	CeD	CeD	CeD	CeD	IBD-SD	IBD-DH	IBD-DH	IBD-SD	IBD-SD	IBD-SD	IBD-SD	IBD-SD	IBD-DH	IBD-DH	IBD-SD	IBD-DH	IBD-DH	IBD-DH	IBD-DH	IBD-SD	IBD-SD	IBD-SD	IBD-DH	IBD-SD
varID	Compounds	Fold Change(FC)	log2(FC)	p(T test)	p(U test)	p(HomogeneityVarianceTest)	FDR	PLSDA_VIP	OPLSDA_VIP	ID	Q1	Q3	tR	I.S	Ce1	Ce10	Ce11	Ce12	Ce13	Ce14	Ce15	Ce2	Ce3	Ce4	Ce5	Ce6	Ce7	Ce8	Ce9	A110	A1101	A1102	A1103	A1104	A1105	A1106	A1110	A1111	A1112	A1113	A1115	A1117	A1118	A1122	A1126	A1132	A1133	A1134	A118
V179	4-Hydroxybenzenesulfonic acid	1.8825	0.91268	0.026534	0.0586586501151381	0.000658329065657492	0.012753	1.01913723524286	5.42752565886102	175	173	93	3.68		7.63573e+06	8.37308e+06	3.36438e+07	7.25273e+06	9.48059e+06	3.09158e+07	2.57249e+07	3.98204e+07	1.69599e+07	9.12768e+06	2.14493e+07	1.4974e+07	4.24026e+07	0.00860887	9.82027e+06	1.67303e+07	7.96499e+06	2.58386e+07	1.55313e+07	1.5345e+07	8.55489e+06	5.76963e+06	1.03732e+07	8.84011e+06	4.7315e+06	1.03732e+07	1.06653e+07	1.20125e+06	0.00860887	691321	1.2773e+07	1.08462e+07	9.40693e+06	5.64398e+06	5.75272e+06
V176	Aryl sulfate	1.882	0.9123	0.022816	0.0182581777861964	0.000420144705264398	0.0099363	1.04496014458993	5.29615154640904	172	173	93	3.6		8.90938e+06	1.15909e+07	3.33972e+07	6.44751e+06	1.00217e+07	3.20306e+07	21246284	3.89317e+07	1.7197e+07	7.64356e+06	2.05772e+07	1.52462e+07	4.17528e+07	0.00860887	1.10723e+07	1.77167e+07	8.17763e+06	2.6543e+07	1.47847e+07	1.16335e+07	8.92917e+06	6.02899e+06	9.50784e+06	1.03999e+07	8.46807e+06	9.50784e+06	1.05875e+07	1.28978e+06	2.22073e+06	552196	1.25344e+07	1.13395e+07	9.7926e+06	6.19739e+06	6.17506e+06
V213	P-cresol sulfate-2	2.4851	1.3133	0.0004282	0.000105392432608064	0.0131923521316549	5.094e-05	1.4613801026816	5.20716473078562	208	187	107.1	4.87		2.26887e+07	5.37185e+07	8.32263e+06	3.40255e+07	5.14087e+07	2.77066e+07	1.13938e+07	3.44299e+07	3.5691e+07	3.28433e+07	1.65473e+07	1.47963e+07	3.77838e+07	2.00831e+07	1.41522e+07	4.95934e+06	4.00662e+06	6.23003e+06	6.75853e+06	0.00860887	3.26839e+07	0.00860887	9.55326e+06	1.10293e+07	1.07383e+06	9.55326e+06	1.70373e+07	1.84606e+06	2.29731e+07	4.29628e+06	1.14376e+07	8.79125e+06	1.41612e+07	1.63913e+07	2.80614e+07
V212	P-cresol sulfate	3.401	1.7659	0.001109	0.000275478420293606	1.32143489184673e-07	2.0431e-05	1.51160913297776	4.25372948947374	207	187	107.1	4.87		4.20629e+06	3.3401e+07	0.00860887	2.19843e+07	3.65921e+07	1.86878e+07	7.81877e+06	2.13106e+07	3.01762e+07	1.98488e+07	1.20308e+07	9.27246e+06	2.35468e+07	8.92914e+06	4.50357e+06	0.00860887	2.35882e+06	3.01027e+06	5.77151e+06	4.12895e+06	1.15865e+07	773608	6.42809e+06	4.83684e+06	1.60018e+06	6.42809e+06	7.38115e+06	23019.5	7.96597e+06	863448	8.41327e+06	6.54658e+06	752184	7.06245e+06	1.23792e+07
V451	Heneicosanoic acid	0.23019	-2.1191	1.2503e-05	7.29118463589204e-05	4.25492650054313e-05	0.0021756	1.19955313719633	2.54984993559571	444	325.2	183	9.46		2.79198e+06	0.00860887	1.22503e+06	0.00860887	303227	0.00860887	624690	0.00860887	645896	2.32899e+06	1.93995e+06	1.73138e+06	0.00860887	3.97364e+06	2.04056e+06	1.72109e+07	2.77848e+06	1.39475e+07	9.68223e+06	5.40023e+06	9.28783e+06	6.03806e+06	3.77431e+06	3.66117e+06	34302.8	3.77431e+06	5.85442e+06	1.78682e+06	5.51429e+06	4.17512e+06	9.68321e+06	3.63621e+06	2.89054e+06	6.78998e+06	0.00860887
V161	Phenylacetylglutamine	2.4443	1.2894	0.0031867	0.00147664895967245	3.85771175473091e-08	0.00014283	1.39377219806036	2.16056314733494	157	263.1	145.1	3.09		2.298e+06	1.08834e+07	1.16317e+06	3.55432e+06	7.17214e+06	6.15838e+06	2.36795e+06	9.59334e+06	1.22698e+07	5.59082e+06	5.9064e+06	4.81791e+06	9.50316e+06	2.66419e+06	819480	1.50845e+06	2.05975e+06	1.60957e+06	4.10298e+06	1.71122e+06	2.59417e+06	1.73564e+06	1.93328e+06	2.96837e+06	1.5559e+06	1.93328e+06	3.50969e+06	497760	3.50297e+06	2.41914e+06	4.08226e+06	1.91288e+06	639048	3.5696e+06	3.83305e+06
V101	pyruvate	1.6779	0.74666	8.8185e-05	8.36025754405696e-06	1.82755050470754e-06	1.7935e-07	1.72827665962397	1.60910501985864	99	87	87	1.13		1.1564e+07	5.60372e+06	9.34016e+06	9.8451e+06	8.03177e+06	6.74467e+06	9.36173e+06	1.19484e+07	7.3483e+06	5.90274e+06	1.16755e+07	8.82252e+06	1.58179e+07	1.14555e+07	1.29467e+07	9.02305e+06	4.40798e+06	5.40049e+06	6.39162e+06	6.35169e+06	4.66232e+06	6.23283e+06	6.07477e+06	5.56915e+06	6.38131e+06	6.07477e+06	6.173e+06	4.93218e+06	7.02046e+06	6.83888e+06	6.36882e+06	4.78497e+06	6.46997e+06	6.07793e+06	4.47612e+06
V168	Pyrocatechol sulfate	3.7767	1.9171	0.02521	0.000626015894675738	1.65718336149685e-17	0.0039221	1.15707107481092	1.47239109333039	164	189	109	3.26		33131.2	333902	6.20966e+06	1.38868e+06	1.01537e+06	1.48529e+06	2.54668e+06	1.3155e+06	727443	1.45222e+06	743296	1.04647e+06	839427	332597	280401	302313	40173.3	375828	400670	220067	239481	262426	507034	79143.3	350492	507034	477214	0.00860887	516615	738400	230541	171364	622426	405520	425488
V105	Succinic acid-1	1.7631	0.81813	0.011616	0.0250964563314571	0.0189839036270336	0.0069843	1.09318817068895	1.21827049586441	103	117	73	1.13		2.68395e+06	602057	584112	1.41293e+06	1.38505e+06	642619	639822	1.29488e+06	2.064e+06	1.24802e+06	2.31072e+06	2.08608e+06	3.83102e+06	2.50244e+06	2.52457e+06	2.10385e+06	797570	1.29829e+06	1.60143e+06	790470	461641	644858	834358	1.05489e+06	858260	834358	812825	788456	803841	1.15571e+06	3.16048e+06	0.00860887	381148	822207	1.30924e+06
V36	citric acid	1.964	0.97379	5.3923e-11	5.98835131234547e-08	0.0263821480921804	3.365e-17	2.1798273435959	1.16816784245447	36	191	111	1.13		1.80763e+07	1.5436e+07	1.83787e+07	1.98895e+07	1.92686e+07	1.78028e+07	2.38178e+07	2.23778e+07	2.08978e+07	1.8223e+07	2.04865e+07	1.98867e+07	2.65786e+07	1.92547e+07	1.93456e+07	8.9947e+06	1.19825e+07	7.19691e+06	1.13135e+07	1.13582e+07	1.32117e+07	1.3148e+07	8.67902e+06	8.98579e+06	9.68768e+06	8.67902e+06	1.10612e+07	1.1946e+07	1.23326e+07	8.83141e+06	9.41528e+06	1.14007e+07	9.94689e+06	1.25078e+07	1.02719e+07
V100	Phosphoric acid	0.56695	-0.81871	0.0080307	0.00141594124871507	0.817188757870959	0.016907	1.10621830639424	1.12984736934207	98	97	80	1.13		1.5386e+06	4.29385e+06	660771	2.02074e+06	263270	1.65052e+06	0.00860887	1.11111e+06	1.15329e+06	1.52899e+06	857410	453208	159096	1.09994e+06	1.35294e+06	2.15859e+06	3.08643e+06	1.914e+06	1.77002e+06	1.01281e+06	998511	1.66206e+06	2.29189e+06	1.59019e+06	4.17761e+06	2.29189e+06	1.79163e+06	3.09263e+06	1.35927e+06	1.97959e+06	4.26409e+06	442348	0.00860887	1.55119e+06	2.17569e+06
V16	2-Hydroxy-3-methylbutyric acid	1.7489	0.80644	0.0085957	0.0114408875897037	0.0162168689898896	0.0045761	1.13986080195591	1.10906877276868	16	117.1	73	1.13		2.08454e+06	534059	391855	951840	1.06494e+06	643275	584519	1.19025e+06	1.80452e+06	1.21105e+06	2.00012e+06	1.72856e+06	2.95505e+06	2.04205e+06	1.85594e+06	1.72215e+06	670648	1.45871e+06	1.24041e+06	621894	144209	532667	719889	825556	751945	719889	625780	565264	608059	933240	2.26577e+06	199545	621312	609550	1.17963e+06
V189	Indoxyl sulfate	2.9343	1.553	7.8111e-06	2.64533590825287e-06	0.000629344588286325	9.461e-09	1.82554773818916	0.934492190273879	185	212	132	4.11		1.41365e+06	3.57894e+06	3.33362e+06	1.86456e+06	4.09997e+06	4.44377e+06	736756	3.26427e+06	2.61095e+06	2.38506e+06	3.4887e+06	2.92833e+06	3.44372e+06	1.59516e+06	2.02639e+06	787459	435859	1.10193e+06	1.14657e+06	697256	774670	401717	1.00629e+06	577112	531903	1.00629e+06	1.44845e+06	0.00860887	1.0895e+06	923988	2.19858e+06	666710	339551	1.27191e+06	1.88901e+06
V210	gamma-L-Glutamyl-S-(2-carboxy-1-propyl)cysteinylglycine	7.2716	2.8623	0.0035325	0.000611604993177409	1.22893798954834e-19	7.0981e-05	1.43700915837727	0.809343103110425	205	392.1	186.9	4.79		215757	1.66944e+06	0.00860887	809575	1.42935e+06	732493	505215	907301	2.64624e+06	746671	361626	647112	548967	15069.5	0.00860887	37457.7	46312.1	129974	101888	0.00860887	196368	0.00860887	153284	87248.7	46916.9	153284	114850	0.00860887	193627	15213.4	248256	38703.2	90787.3	133625	227294
V37	Isocitric acid	9.3772	3.2292	1.8124e-10	5.98835131234547e-08	2.98355419773208e-27	1.1998e-23	2.28206575347647	0.792691373343697	37	191	87	1.13		9.47921e+06	3.83862e+06	8.96456e+06	6.41964e+06	6.59789e+06	7.06258e+06	1.06454e+07	8.69234e+06	1.01105e+07	7.78885e+06	8.7063e+06	9.56958e+06	9.87218e+06	8.11608e+06	7.69189e+06	844580	873583	585118	861337	886358	1.16345e+06	1.02374e+06	826054	833773	830929	826054	937641	914689	928566	845227	748836	885008	902588	923693	827210
V84	malate-1	5.5795	2.4801	2.713e-06	8.94767118180101e-08	2.07127429542202e-19	2.6433e-12	2.02994912571699	0.780880260473896	82	133	115	1.13		2.45879e+06	589368	1.48688e+06	1.63307e+06	2.13504e+06	2.33233e+06	2.95737e+06	1.78502e+06	3.83966e+06	1.25011e+06	3.32869e+06	4.43565e+06	3.42228e+06	2.54193e+06	3.36676e+06	399375	378633	751721	459270	512231	299152	429742	348802	334379	473989	348802	439735	493156	519904	763757	533220	404586	350385	470949	428844
V13	1-Aminoethylphosphonic acid	1.6671	0.7373	0.014362	0.00282141898096371	1.45895448399734e-15	0.0014483	1.23718716573595	0.687183665457576	13	124	80	1.13		1.59034e+06	516672	108149	916789	1.20192e+06	43604.2	504271	372581	789737	668711	905613	1.16444e+06	943677	1.28407e+06	713545	577113	413810	504316	504985	471614	402375	408132	481452	462063	441447	481452	474303	391297	539787	420899	642100	454396	492987	480329	531520
V317	Glycoursodeoxycholic acid	3.1296	1.646	0.025797	0.0122474420394031	3.73319281934939e-15	0.0043632	1.1378743382677	0.676841518649006	311	448.3	74	7.76		2.08359e+06	618088	0.00860887	940909	346304	0.00860887	2.10616e+06	959432	3.74897e+06	259766	430512	1.71937e+06	674260	517109	243501	285182	322175	367736	445103	667743	200194	445327	157038	335638	105874	157038	255878	643201	328655	329022	362267	229904	364587	400682	243266
V72	Isocitric acid-2	3.9777	1.9919	1.3296e-09	5.98835131234547e-08	5.85378005439069e-09	1.0805e-19	2.22704310666477	0.51459364803729	70	191	173	1.22		3.02708e+06	1.24813e+06	2.56954e+06	2.11736e+06	2.16233e+06	2.07276e+06	2.77028e+06	2.68427e+06	2.74663e+06	1.83572e+06	2.59575e+06	2.767e+06	3.44533e+06	2.18746e+06	2.32713e+06	681574	777044	470485	707929	620690	660606	892367	441345	404129	538129	441345	767726	723405	813321	484765	677720	646701	644383	913645	646699
V193	Hippuric acid	3.6295	1.8598	0.00059569	6.67130077493226e-06	1.62904813543074e-12	2.377e-06	1.62135458898551	0.479750660091282	189	178.1	134.1	4.28		535115	1.03092e+06	2.5204e+06	945218	2.75095e+06	733935	176217	813252	1.47611e+06	1.1956e+06	847876	1.28171e+06	2.16392e+06	914891	387613	503190	405970	281084	413304	259784	421340	130566	509972	357983	29670.2	509972	309158	192361	315088	267531	405478	328162	433870	425738	498977
V8	Leucine-d3	3.3511	1.7446	1.1944e-06	5.98835131234547e-08	4.1303730494472e-18	3.7574e-13	2.0648428436923	0.478127408682499	8	133.1	133.1	1.73		954157	539335	787254	901215	1.00689e+06	1.09775e+06	1.26961e+06	953447	1.62676e+06	705846	1.59265e+06	1.85249e+06	1.70193e+06	1.23078e+06	1.51886e+06	332949	324958	468742	348931	402945	300031	365682	326430	306288	361861	326430	342452	366960	381250	501186	334695	362262	354443	362140	318828
V207	N-Acetyl-7-O-acetylneuraminate	2.869	1.5206	0.0027007	0.00068099174784556	7.98814704251591e-05	0.00024591	1.35407285833272	0.454995509862173	202	350.1	186.9	4.79		68052.6	369925	11835.6	237198	336379	150143	63363.4	201802	342966	189581	106276	86707	202857	97401.9	42025.6	0.00860887	4225.89	29191	96179.7	0.00860887	180926	3368.01	56681	83912.6	29098.3	56681	106342	0.00860887	97296.1	9077.28	101005	56316.8	0.00860887	83213.3	137954
V106	Succinic acid-2	1.7062	0.77075	0.015429	0.0194779452159842	0.0298330675260209	0.010942	1.04331740090351	0.440125886780242	104	117	99	1.13		333530	84944	75835.6	174111	168091	93226.4	75921.4	152979	258145	184423	291903	268830	499350	327037	332354	263887	118607	229134	189677	127448	68755.2	117034	109947	140673	112042	109947	99369.1	92870.8	109206	144665	418974	9938.04	55314.7	112406	191009
V386	N-palmitoyl-phosphoethanolamine	2.0696	1.0493	3.4164e-06	8.94767118180101e-08	1.69305940493745e-10	1.9497e-11	1.99327623739734	0.405262143259624	379	378.2	79	8.44		913001	588747	888309	872320	1.06022e+06	627986	1.04954e+06	923303	1.34756e+06	1.08144e+06	937413	1.07552e+06	1.72081e+06	1.02485e+06	819780	501447	469323	617654	506260	640312	401582	422095	436747	466272	479493	436747	522453	515046	570372	492180	446377	510602	486464	541449	406602
V219	D-Erythrose 4-phosphate	0.51148	-0.96726	0.00077211	0.00160416285881435	0.0452196181222657	0.011035	1.01632487826958	0.3601181180387	214	199	119.1	5.38		168736	284007	486279	226688	63358.5	604325	291817	753328	208095	169746	815074	281666	387402	193753	174646	870063	1.27278e+06	377314	327235	818320	123328	553932	689488	480471	0.00860887	689488	431931	1.23225e+06	634475	767219	409338	526534	866735	771410	384841
V264	2-Carboxy-4-undecanolide（存疑,植物提取物）	1.9776	0.98375	0.0057332	0.00135853417646108	3.91791804714046e-19	0.00019193	1.37546466108448	0.30469501784918	259	227.1	183.1	6.91		331334	33275.9	171198	157677	185393	204279	157193	67408.1	218289	64607.6	400655	464504	131163	279325	294453	96525.6	120012	85170.2	104926	109252	94732.8	100828	99166.6	106777	105431	99166.6	104927	148800	103656	96326.8	106776	102633	102682	107864	104871
V107	trans-Cinnamic acid	1.7245	0.78616	7.9782e-09	2.54699003844141e-07	0.0746208805483726	2.6433e-12	2.01999021623188	0.28875398804663	105	147	103.1	1.13		1.04663e+06	610406	837232	808924	1.07005e+06	774972	955118	867847	891111	944277	1.09784e+06	1.09737e+06	945270	1.17575e+06	987987	447553	587685	335149	513026	664690	762973	444703	639756	521179	507060	639756	435882	610647	503744	480868	578879	547486	560763	485149	650150
V442	13-HODE	11.955	3.5796	0.0004252	0.000128321504958766	6.42961389420866e-23	6.4766e-07	1.71594846452784	0.278636248448429	435	295.2	277.2	9.23		603235	833245	777562	1.64819e+06	498133	1.12705e+06	392167	0.00860887	68795.9	455352	366216	503400	1.0458e+06	0.00860887	399903	96962	50923	16950.9	68880.9	22079.5	15512.1	31150.9	30437	34792	25950.6	30437	48206.9	40354.5	84589.5	47867.9	172996	29143.2	41641.9	61710.8	71539.9
V31	ADP	22.905	4.5176	0.00020877	0.00739759487650639	8.72129765419798e-30	1.0612e-07	1.77024350231776	0.277285480561412	31	426	158.9	1.13		187115	0.00860887	0.00860887	187429	271317	0.00860887	85577.3	0.00860887	209512	132060	200780	275021	330677	222790	126049	11508.2	7195.44	5349.03	8332.91	17332.8	10027	12654.1	929.658	3304.75	0.00860887	929.658	8407.59	2676.92	12293.4	7184.71	3968.67	11271.6	11902.3	9315.97	0.00860887
V24	Glyceric acid 3-phosphate	5.0328	2.3314	8.9098e-05	2.64533590825287e-06	9.91148234784183e-40	1.3446e-08	1.81845035755245	0.27355948908973	24	185	97	1.13		374443	63266.8	83200.2	158197	461295	39632.4	193298	117178	164622	268374	237906	370996	329261	441227	272629	51805.7	45267	46097.4	50140.3	46907.8	55580.9	47352.4	49481	45556.6	46871.1	49481	45298.8	44325.2	45327.3	46403	48182.9	49589.7	49636.6	45145.8	48273.2
V267	Pro-Leu	2.0131	1.0094	0.0009542	3.43333534590119e-05	3.32507761340719e-12	6.8611e-06	1.56272261264249	0.268109469480682	262	227.1	183.2	7		299533	63574.1	159897	150247	183369	168506	165468	92705	136666	154033	338747	360741	123927	312885	266765	85459.1	100697	72284.7	97164.3	101749	86041.6	92136.1	86582.8	85094.6	87646	86582.8	110686	124599	96086.9	85243	95513.2	100280	89059.2	103300	95290.3
V19	2-ketoglutaric acid-1	2.2359	1.1608	8.7218e-11	1.51643337261767e-07	0.479436128173151	3.5064e-13	2.05725982444398	0.267938819605232	19	145	101	1.13		656296	843718	1.13472e+06	1.07338e+06	1.00878e+06	1.07472e+06	1.26793e+06	1.07759e+06	1.11078e+06	913810	1.24174e+06	1.19481e+06	1.29581e+06	1.16827e+06	1.37598e+06	881169	421482	460753	568572	564766	352292	712088	534590	398989	457239	534590	459414	455351	467768	454237	387252	417049	1.04126e+06	447892	363620
V187	Benzophenone（	7.7417	2.9527	0.034602	0.311422407039967	1.4857826777159e-28	0.0063608	1.08037996371093	0.262633493895909	183	245	165.1	4.02		25261.1	18190	2227.58	0.00860887	82969.2	0.00860887	0.00860887	37278.6	0.00860887	158988	239507	80608.3	0.00860887	416965	204268	12946.7	12015.3	30415.7	2051.36	6541.07	13289.6	9749.91	9532.6	11787.5	7851.47	9532.6	13723.1	7642.9	7604.07	11869.3	5092.07	6743.48	5124.19	13119	7084.48
V323	Biliverdin	1.8001	0.84804	0.0059899	0.000683784049667816	1.02816854323411e-06	0.00061307	1.29505653819151	0.26229164904543	317	581.2	285.1	7.76		186582	173015	189855	99444.7	77395.2	144153	96159.8	243450	233981	118474	102428	111892	412416	92564.1	180282	65252.6	87655.9	63872.7	107752	77725.6	138714	104278	77074.3	61430.5	92387.1	77074.3	108859	113760	124018	25170.2	111874	85255.7	81031.6	111930	107047
V348	Simvastatin hydroxy acid	2.8453	1.5086	0.00048102	5.20340617396227e-05	4.63150581632009e-12	1.5786e-06	1.63275516409536	0.236529450557506	341.2	435.3	389.3	8.8		93133.2	156798	85638.7	86907.2	132981	217900	69527.8	226212	180115	26453.3	141564	102602	200773	0.00860887	88183.9	17131.5	40470.6	43073.3	28701.1	26304.1	36927.9	31118	43233.6	47486.3	53159.6	43233.6	68358.6	25936.5	73069.4	36702	40958.3	31069.5	23380.4	67398.9	50837.3
V322	Repaglinide	7.0947	2.8267	0.0058854	0.000516090426532999	1.51040315176403e-16	0.00021949	1.35695715359662	0.227486445587673	316	451.3	405.3	7.76		42495	134975	0.00860887	420657	1.06253e+06	276186	515567	150871	85820.4	0.00860887	65326.7	458433	161541	433099	877181	0.00860887	47625	50593.5	14765.7	39291.2	75822.5	0.00860887	75336.1	8028.51	220723	75336.1	26947.9	37331.6	18333.7	65867.4	11999.9	19503.3	24063.9	0.00860887	61759.4
V449	9,10-DiHOME	1.6794	0.74792	0.048673	0.00448123597570237	3.28094590412963e-06	0.020804	1.04549224098523	0.21767259446282	442	313.2	295.2	9.34		99775.8	233155	115962	259503	153428	477743	144972	128542	0.00860887	133642	180346	143082	114002	0.00860887	203135	124069	59023	81218.3	96091.4	93698.5	96141.7	85430.1	80136.1	49847.5	61932.7	80136.1	124395	102568	64290.6	45772.4	96269.2	84325.4	147311	140990	79863
V397	LPC 18:0-1	2.612	1.3852	7.3789e-05	1.96749542083016e-07	6.18698036187201e-10	3.5276e-08	1.8019510951563	0.19109812294158	390	552.3	492.3	8.61		576691	469994	905516	242656	429218	264556	217803	377045	552373	390448	219059	386020	268008	433631	406026	221322	154756	145217	127192	271241	173308	126914	155618	142782	85649.8	155618	163801	97734.4	149898	156705	240882	100875	171241	180304	109258
V85	malate-2	6.2951	2.6542	5.402e-06	7.83105743233051e-08	9.35220384423176e-23	1.2742e-11	2.00088026375704	0.174879372633006	83	133	89	1.13		123684	34504.9	89561.2	90548.6	117626	121395	161982	93091.2	203782	33351.4	178007	251631	168928	132410	194814	16126.5	16521.5	35637	21385.1	18285.4	19573.6	27291	18259.6	15034.4	18767.2	18259.6	20056.2	17154.6	23458.6	29687.2	25846.6	20614.2	15973	20509.2	25818.8
V301	1,11-Undecanedicarboxylic acid	2.498	1.3208	0.00012341	1.96749542083016e-07	3.3872052990001e-15	4.8835e-08	1.76939785287926	0.154269098957707	295	243.2	225.1	7.59		165873	87570.6	77090.7	133777	359540	122135	202705	112924	146935	218724	179905	244191	103807	269041	163523	51616.4	71184.4	72159.1	71966.5	75332.6	72319.7	55483.4	58324	66253.6	55146	58324	82482.2	68036.6	81826.1	55105.3	76997.4	57784.6	66985.8	82342.4	68227.2
V99	Phosphoenolpyruvic acid	36.032	5.1712	0.00031286	5.3859222762083e-05	3.49924173709651e-33	2.7162e-07	1.71963403871036	0.148193031848835	97	167	79	1.13		68962.4	0.00860887	2409.86	20200.2	78382.7	0.00860887	9248.64	7255.79	37497.9	45668.4	54243.1	68898.7	74521.7	91336.2	44705.6	0.00860887	1474.02	0.00860887	0.00860887	989.362	0.00860887	1935.77	722.519	3564.04	592.154	722.519	2837.47	1386.69	2471.34	0.00860887	112.737	519.008	411.831	2935.35	1266.75
V265	Glycocholic acid	4.3468	2.12	0.0016979	0.00603815862487673	2.61117215795815e-17	1.6684e-05	1.51921061572869	0.146737723344445	260	464.3	74	7		94599.5	73530.1	0.00860887	129210	131073	15878.5	340263	145270	284514	201320	139775	173023	6044.75	198143	23083.8	27791.8	23607.5	29973.5	34029.4	35612	24891.5	31512.5	30421.3	18483.5	7540.21	30421.3	20174.4	65398.1	17620.1	26271.5	30852.5	31780.2	31623.4	23038.3	31193.6
V120	D-Galacturonic acid	2.9547	1.563	1.1722e-09	5.98835131234547e-08	2.52148743853087e-09	6.6177e-20	2.23102075551744	0.145779708986327	116	193	113	1.22		255692	148964	244671	194550	209623	179850	275487	263148	261572	188945	210835	242965	322835	219162	229693	71879.1	91030.4	67954.2	85274.3	89002.5	99303.1	81186.7	64712.6	83474.6	69796.3	64712.6	85498.5	92778.2	83522.4	57098.1	77198.5	80164.6	82791.9	94248.8	83623.2
V48	D-Galacturonic acid-2	6.1233	2.6143	7.1287e-10	5.98835131234547e-08	4.37609647154736e-17	8.7864e-22	2.25772539018373	0.141513912534813	47	193	113	0.7		273588	118595	273905	193489	185230	165575	241932	237178	265719	187708	227326	237258	313660	207472	196625	43272.1	36905.6	40237.6	42867.5	42003.3	27264.7	40199.7	31712.4	45509.7	19648.1	31712.4	39825.2	33589.2	38012.6	29527.6	43386.7	39765.2	38606.5	45162.7	36359.8
V209	p-cresol	3.4135	1.7713	0.0024542	0.000251295555651999	4.8390966460541e-11	5.6548e-05	1.45843899909014	0.132630144267807	204	107.1	77	4.79		6974.78	37103.5	1104.89	21957.6	35582.2	15166.5	6020.95	22260.7	40737.7	20136.8	10104	7737.64	19764.9	9171.64	2831.22	0.00860887	3677.96	3900.11	6474.84	8502.84	7791.83	3080.14	6821.6	5090.19	4814.65	6821.6	5887.02	958.009	6559.01	1240.45	8110.18	6991.04	2146.3	5699.87	10897.9
V46	D-Galactose	1.8754	0.9072	1.3043e-08	1.16615313193327e-07	0.00138964552218995	3.0194e-14	2.09920320462147	0.128538341139939	46.1	215	179.1	0.8		162508	134127	225129	188829	247450	205015	274012	242211	239063	206678	249807	239338	234029	214962	182345	87915.8	134497	143003	104590	132481	109119	118240	113098	89148.6	107515	113098	139530	108097	113358	118413	82210.9	124601	130515	146840	99848.2
V415	LPC 22:6-sn1	0.64283	-0.63749	0.00017782	0.000171772738493247	0.797716771835684	0.00064766	1.28223240045784	0.128498198066048	408	612.3	552.3	9		1.62864e+06	1.08758e+06	958936	462911	351348	719121	759509	1.25325e+06	924123	814434	694083	685866	513420	1.22299e+06	1.37975e+06	1.07341e+06	1.32532e+06	1.34715e+06	1.48128e+06	2.66364e+06	2.52605e+06	838357	1.47515e+06	1.18107e+06	1.01082e+06	1.47515e+06	1.1547e+06	1.48725e+06	1.23964e+06	1.11609e+06	1.73345e+06	1.04731e+06	1.13079e+06	1.24643e+06	1.41433e+06
V281	Dodecanedioic acid	2.0216	1.0155	0.00032925	6.65267157017956e-06	0.108311333471893	0.0046709	1.13620610540986	0.123002558283994	275	229.1	211.1	7.25		156775	202037	176531	142482	153250	162166	140543	203019	117524	246351	294219	192971	152901	355175	289965	0.00860887	0.00860887	51692.1	66108.1	100798	72533.9	90450.8	76380.9	0.00860887	71629.9	76380.9	130471	214059	51775.3	114850	81811.7	102041	86468.5	54033.9	138402
V28	5'-AMP	23.31	4.5429	9.2015e-05	5.98835131234547e-08	5.28879977446399e-31	1.4754e-08	1.81699928129173	0.119086717089088	28	346.1	134	1.13		91353.6	6026.89	9015.98	55368.4	103831	13331.7	20075.8	24035.6	25504	28075.2	66149.4	72317.5	77250.8	65870.2	34428.1	2313.44	2701.28	1413.67	2358.4	2302.21	1451.99	4495.93	2169.48	963.016	515.897	2169.48	1178.43	1875.19	1870.05	5112.06	3948.88	2986.72	0.00860887	2468.13	2280.53
V49	D-Glucuronic acid	2.0052	1.0038	1.3391e-09	5.98835131234547e-08	0.000308573535339209	4.9681e-17	2.17402486295539	0.113814303139493	47.2	193	113	1.1		141540	126361	162707	147169	142099	153306	182188	189548	175161	144361	165300	157097	226768	141499	150387	79979.4	90329.9	55862.3	87636.2	87773	92645.4	102021	66041.4	72247.8	89107.6	66041.4	90566.8	87584.2	89891.7	63244.3	80946	77578.3	76013.7	93339.4	80451.3
V284	6-Keto-prostaglandin f1alpha	1.8431	0.88215	0.00043095	0.000811232372851982	0.855472812137669	0.0014806	1.22053394301546	0.113456317641761	278	369.2	245.2	7.34		59835.9	119753	44334.5	98945.5	66402.2	75561.8	98395.6	91125.8	106441	65404.9	28084.9	52114	100188	42130	75703.1	0.00860887	33842.7	0.00860887	43243.9	98722.3	54646	19313.8	43647.8	5787.86	1089.85	43647.8	76609.2	37799.3	49440.5	91456.6	46605.5	23948.8	40588.1	82976.1	44098.6
V95	O-Acetyl-L-Serine	2.6247	1.3922	3.5351e-08	6.8499307197619e-08	1.08185485891363e-06	2.9024e-15	2.12908042631727	0.110147663814526	93	146	74	1.13		101031	46352.5	68162.5	80063.5	80609.8	71591.9	97634.3	73784.9	108802	67663.1	94117.3	114854	122244	86531	95144.8	33272.6	38321.9	46717.8	33615.7	27888.9	11405.6	33074.2	31373.2	29080.4	34897.5	31373.2	33897.2	33905.4	30298.6	42347.2	45694.8	34358.7	26713.2	36616.8	35459.5
V132	4-Hydroxybutyrate	0.40737	-1.2956	4.0472e-05	1.04534779011028e-05	1.00349868676236e-07	0.0052229	1.09902163421482	0.109816324410751	128	103	101	1.81		34285.9	19878.4	24332.4	13338.3	6881.4	23166.2	23807	17915.5	23785	25772.1	18031.1	25572.3	12523.1	25077.3	28851.7	63142.9	50773.6	130986	52453.8	16935.5	25621	14313.4	43220.2	15697.2	194661	43220.2	42050.7	36011.1	53978.6	90443.3	69185.4	30180.4	41248.6	26038	55428.6
V435	Prostaglandin A1	1.8265	0.8691	0.035237	0.00750762132550297	1.29995748941248e-08	0.010085	1.03148529127864	0.107978800495285	428	335.2	317.2	9.23		56486.3	47132.9	24361.9	33459.7	14436.7	0.00860887	39895.6	49038	103102	28666.9	17234.1	25337.2	36329.2	24178	3970.58	13167.3	15689.8	11409.8	12761.6	25414.6	19481.6	17053.8	20714.8	20176.2	6656.07	20714.8	21042.4	12738.6	22710	12895.5	21903.2	15940.4	19083.3	26023	23666.2
V137	1-Methylxanthine	4.4627	2.1579	0.0035326	1.80521286157794e-05	9.64890625225351e-16	7.9396e-05	1.53339941102117	0.10326389911776	133	165	108	2.15		11788.2	32300.2	43670.5	4027.19	6106.48	22848.4	0.00860887	24836.1	9787.49	14910.7	10199.1	4622.3	6023.93	7630.31	10796.8	5363.54	5363.36	4172.41	3646.8	1074.47	0.00860887	4188.51	2413.98	981.875	4103.99	2413.98	3804.88	2983.4	2010.27	3659.46	7538.55	880.076	1478.89	3643.66	4046.25
V395	Hexadecanedioic acid	2.14	1.0976	0.00043395	1.80981144136265e-05	7.79813590378149e-05	9.8618e-06	1.54929637921205	0.10214199555244	388	285.2	267.2	8.61		103079	94602.7	126694	58745	266765	100147	112258	157266	57267	151634	126012	114266	57063.6	202445	128550	58389.9	20457.8	38082.5	69212.1	34506.5	69052.1	74295.8	54254.9	28676.7	47510.9	54254.9	58441	78081.1	53471.2	30400.5	84100.7	78458.1	50788.4	47858.3	74697.2
V104	S-Sulfo-L-cysteine	2.7233	1.4454	2.1981e-06	2.2391983653356e-07	5.73268043169691e-07	3.5727e-11	1.97730486324599	0.0975371425997671	102	200	136	1.13		65562.9	44281.1	90897.2	62515	78679.2	91309.9	92782.9	57117.3	61419.8	72148.1	56102.6	77837.1	37236.9	32844.1	31010.3	38297.5	21338.6	30413.2	18927.1	7660.87	10616.5	33117.7	22622.5	24819.8	17573	22622.5	23841.8	21191.9	24636.6	32753.3	15503.5	33523	33859.6	26297.5	22021.8
V130	2-Hydroxy-3-oxopropanoate	0.43621	-1.1969	9.1477e-05	2.08747810165137e-06	2.2353351017604e-09	0.0087197	1.04470912262345	0.0944315078053133	126	103	85	1.73		22588.2	19250.6	25170.5	13793.4	12742.4	21248.8	17081.4	13450.4	19190.9	21577.7	17413.3	24433.4	17228.3	23081.9	28236.2	67489.4	69102.6	100111	30618.5	20675.8	22708.8	26494.3	36278	23435.3	175385	36278	37580.5	45430.1	50954.5	67024.5	39355.3	27805.2	34742.8	21886.4	25800
V54	D-Mannose	1.8175	0.86197	5.3103e-08	7.83105743233051e-08	5.61900439421708e-06	1.6656e-14	2.10517652424082	0.0937035511657574	52	215	179.1	1.13		177130	146145	232021	167952	198844	236415	255883	234474	271164	222199	282381	264533	214082	222098	199179	111576	112717	154619	135357	136498	103743	98411.9	122096	94160	114910	122096	132488	103685	128219	119477	148133	118409	110423	138338	135492
V252	Mukoenine B	8.5474	3.0955	0.00046314	5.7653993839771e-05	2.29338022348956e-26	7.2315e-07	1.67127455385792	0.0921427968378303	247	346.2	144.2	6.57		40253.3	1112.69	74690.6	11008.2	45993.7	656.196	23798.3	16648.6	16694.1	25586.1	11920.6	31371.4	19875.5	38154.2	21002.6	2823.27	3856	2148.83	2723.14	3406.89	751.436	1910.9	2055.8	3920.68	1100.26	2055.8	4494	3053.07	4470.04	1563.8	3176.8	2303.67	2451.79	4832.86	2490.61
V87	Moracin N	0.53366	-0.90602	2.7516e-11	1.02177448836984e-07	0.273302663425321	7.7931e-10	1.89648525259245	0.0889449836470653	85	309.1	241.1	1.13		82407.8	105300	87395.8	113398	92118.5	110351	100719	79427.9	87087.8	55015.5	67409.3	82099.1	37824.6	54081	95468.7	164448	146655	108069	153777	123859	121024	145396	158771	141138	144271	158771	139329	157821	220379	201307	181190	165192	143560	166885	176201
V26	5-O-Caffeoylquinic acid methyl ester	3.903	1.9646	1.1421e-06	5.98835131234547e-08	4.83294924488983e-15	4.7067e-13	2.05921847947358	0.0880460118722003	26	367.1	187	1.13		32991.4	31975.6	76862	23258.7	67167.5	58301.3	58932.4	43509.5	38022.4	40187.9	30671.9	58766.7	24833.9	44898.3	61840.3	6195.75	12959.2	6646.65	12850	12619.5	10063.9	10958.6	12380.3	11214.7	15940.4	12380.3	13291.3	10661.3	13741.1	11695.9	7593.19	10133.2	13973.6	13199.5	12300.7
V20	2-ketoglutaric acid-2	2.3391	1.2259	4.2684e-10	1.96749542083016e-07	0.472094909586496	3.0827e-12	2.01605759175034	0.0844731392701374	20	145	57	1.13		56459.6	69121.3	84595.7	85080.5	75133.1	100033	93358.5	94613.9	87388.6	75727.7	115807	95195.2	112083	95881	117671	68462.5	29441.7	31553.5	44715.9	44809.8	29311.3	60566.3	41750.3	31913.6	35942.5	41750.3	37751.3	34302.2	35243.7	35037.6	31802.8	30619.1	93055.9	34902.1	33122.7
V44	D-Fructose-6-phosphate	1.8649	0.89911	0.018078	0.0250916626800098	1.54225174881087e-07	0.003857	1.16364274551497	0.078107664718185	44	259	97	1.13		17725.1	0.00860887	2036.4	12482.6	15899.9	3098.04	6629.73	0.00860887	9685.53	10393.1	14702.8	20761.2	22038.4	19031.2	16687.4	3575.9	4969.09	11514.7	4838.09	5308.15	8744.96	4800.73	6513.58	6184.91	4698.68	6513.58	2617.42	7540.71	7370.78	7144.61	5468.91	5857.54	3516.73	3454.82	5827.28
V367	LPC 15:1	1.8959	0.92287	0.0030843	4.21973912307357e-06	1.39830877859502e-05	0.0002409	1.37235059352935	0.0774963265655117	360	524.3	239.2	8.27		9418.75	16836.8	37993.2	15074.7	16838.2	12973.5	7263	12191.7	12753.4	9978.97	12568.6	12607.1	10376.1	11219.8	12108	10879.7	6099.45	14939.4	7447.14	6094.75	4695.33	4858.03	6949.35	8505.29	3924.57	6949.35	9476.01	2295.38	9343.28	10326.7	9298.28	4279.94	7124.43	10842.5	6533.15
V79	L-Homoserine	1.6607	0.73176	0.0060126	0.00222219262322542	0.000949885746394367	0.0015428	1.26151685991765	0.0757327850959125	77	118.1	100	1.13		9260.53	4705.03	2310.46	6290.84	7076.47	4690.23	7272.87	9844.29	12147.2	9828.1	11887.5	10069.7	20377.8	12071.4	9554.28	7155.36	3922.99	7767.55	7710.83	4337.82	2312.56	3623.49	5324.28	6057.36	5381.01	5324.28	5308	2791.89	5626.05	7247.45	11902.5	3175.15	3380.04	4975.3	8063.02
V86	Melatonin	3.4201	1.774	0.001789	7.06629930400377e-05	4.47999927253189e-11	2.8842e-05	1.49411313094899	0.0726943411194777	84	231.1	115.3	1.13		12441.7	3865.33	0.00860887	6295.9	7934.3	5659.79	8439.01	4935.37	9503.12	1914.52	4334.23	12981.3	18722.2	11892.4	23330.6	5005.61	797.771	2252.38	3816.81	3587.42	3172.15	351.041	2782.82	1629.71	2487.93	2782.82	3279.17	1944.9	4687.47	3724.92	3606.66	483.635	3847.94	3063.81	2324.62
V406	7beta,12alpha-Dihydroxy-5beta-cholan-24-oic Acid	3.814	1.9313	0.00064677	2.77793259784316e-05	6.71948045976908e-05	1.997e-05	1.52743802526735	0.067614693957788	399	391.3	389.3	9		5330.41	8586.83	4839.41	14106.2	24378.1	12028.8	25678.7	21301.1	11864.4	4467.93	2219.83	8808.79	20845.2	3794.75	10488.6	855.676	2852.8	1837.13	1526.33	2459.11	834.124	379.066	1357.82	2604.35	0.00860887	1357.82	8794.86	66.4906	13136.9	3457.76	852.999	3010.78	6196.46	11124.9	3838.21
V374	cis-11,14-Eicosadienoic acid	1.7135	0.77692	0.00099262	3.81258936146797e-05	0.000575124617084557	6.9978e-05	1.46449702027529	0.0666459732383372	367	307.3	289.3	8.36		37808.8	53532.2	42073.3	77422.9	32875.4	37635.9	48363	28234.2	35777.4	31151	26273.9	26270.1	34887.4	18035.9	26988.4	14902.1	15667.3	23058	21283.6	30584.9	17304.4	28904.9	20879.5	26145.3	9145.07	20879.5	26235.8	11162.5	34443.6	10110.9	23984.5	18577.5	19775.1	28319.4	21658.4
V111	Uridine	0.63092	-0.66447	0.00027986	0.00114802142071616	0.139076155471465	0.0038392	1.14702674563355	0.0658948205056314	109	243.1	153	1.13		39368.7	79128.5	41774.2	34047.4	28055.6	41030.7	21366.3	33379.3	56309.3	64741	14964.9	31775.6	54018.9	41385.5	45743.9	100240	52216.3	41713.3	86155.4	40465.2	76488.8	51169	63138.2	78235	79636.3	63138.2	53340.7	114003	74452.5	90469.5	49288.6	76623.2	56044	52249.6	50357.8
V269	cis-9-heptadecenoic acid	4.6797	2.2264	0.0016094	3.75792703682941e-06	2.03011314207922e-12	2.0115e-05	1.50846296102401	0.0656595886468143	264	267.2	249.2	7.08		13037.9	4973.14	5638.19	18329.6	7355.64	8912.74	11731.9	7835.24	7497.67	5110.52	3553.47	6536.54	32090.9	939.773	10944.6	3165.96	4349.76	7286.7	1726.73	3061.47	1269.58	3060.62	1409.59	2838.7	2285.06	1409.59	1086.58	4373.64	1121.74	0.00860887	1518.63	1933.08	1185.12	1940.78	779.443
V275	Galactosylhydroxylysine	0.2601	-1.9429	4.3585e-07	9.35106737843584e-06	9.30094244818077e-09	0.0002409	1.35088479475413	0.0646505285786874	270	323.1	233.2	7.17		20008	16229.4	37234.7	13900	17873.9	19924.1	9410.41	20299.6	9436.41	8717.12	22794.8	18883.7	12310.7	17961.5	21652.6	66366.9	171750	43840.2	86908.5	103970	30558.5	35122.6	84763.5	85111.4	6221.78	84763.5	0.00860887	195301	50284	18625.6	54826.3	58096.6	79213.5	35855.6	52297.3
V58	Ribose-5-Phosphate2	2.2891	1.1948	1.7449e-09	1.02177448836984e-07	0.000118723273910524	4.2528e-17	2.17541136921402	0.064125032676717	56	229	97	1.13		73679.9	31722.5	55740.2	53715.3	64542.8	55326	64677.4	53027.4	62852.1	54676.1	70856.1	75749.4	63938.6	64649.8	60073.2	26123.4	29138.4	32669.1	27931.9	26574.6	26747.8	23927.1	26572.5	19836.9	29033.5	26572.5	20290.2	31501.1	26237.8	33888.2	36543.1	23273.4	20234.9	24522.8	30035.6
V352	Taurochenodesoxycholic acid	20.711	4.3724	0.038378	0.0362522074831009	2.03354644115392e-35	0.0074764	1.08544126375621	0.0614102803563673	345	498.3	124	8.02		11706.7	7326.2	0.00860887	1695.2	0.00860887	0.00860887	29225.1	7603.85	66095.6	8211.7	0.00860887	23753.7	6376.4	2093.51	0.00860887	952.225	473.47	166.704	958.121	787.625	95.7793	1312.85	0.00860887	102.261	500.411	0.00860887	1229.39	265.027	1879.53	817.51	750.642	479.195	0.00860887	1523.16	236.887
V338	Heptadecanoic acid	2.7	1.4329	1.5451e-06	9.35106737843584e-06	0.764382727257937	1.2023e-06	1.6496365530215	0.0592765658212831	332	269.1	251.1	7.93		11436.2	16750	34645.9	16595.2	16280.9	19549.9	23811.4	25832.3	7615.53	17910.1	19963.1	17535.8	27780.4	21816.2	24633.4	1769.33	1324.73	15393.6	8772.53	20909.5	23810.1	19417.1	2318.29	4102.75	4650.81	2318.29	9531.38	8979.12	11951.8	5248.66	2038.27	6421.93	540.21	8657.99	1986.24
V15	2-deoxy-D-glucose	2.3197	1.214	3.9401e-05	1.80981144136265e-05	2.47059770808563e-06	3.5276e-08	1.78473314838485	0.0552130072568521	15	163.1	101	1.13		12001.3	15613.9	54865	34542.8	51644.4	26138.1	34890.2	19134.1	28606.7	36726.6	47601.9	46484.2	31810.2	50734.7	39896.7	12523.8	12567.5	12715.9	18117.8	20070.8	24170.2	12766.5	19306.1	12893.8	7591.62	19306.1	13156.3	16517.7	17482.6	17403.8	14935.9	6720.91	25918	14477.2	20642.6
V45	D-Galactonic acid	1.784	0.83508	8.3004e-09	5.98835131234547e-08	7.37435365424546e-06	2.2949e-16	2.15661650935337	0.0551005623740074	45	195.1	129	1.13		68555.8	73940.7	91066	84402.1	102754	79570.5	86208.7	102757	80156.8	88420	104886	85055.1	119698	96345.7	80656.5	50911.3	57276	48163.5	51237.8	53874.1	41303.7	47652.5	46500.7	54634.5	59333.4	46500.7	50493.3	61231.9	50602.2	56535.8	51631	50165.3	47128.8	52031.9	46801.2
V368	LPC 17:0-sn1	2.9195	1.5457	0.0032822	0.000105447801087319	1.90718277558028e-14	7.432e-05	1.44842914453526	0.0550646411063571	361	554.3	494.3	8.27		82593.4	20104.7	40953	19690.2	14849	9031.67	10008.1	36835.3	29428.5	23968.7	37695.7	22589.4	5560.42	36970.8	11495.3	11803.2	8683.84	0.00860887	12129.9	14437.7	9349.83	11087.5	8782.49	9648.69	1064.07	8782.49	11592.6	6684.55	11175.2	4191.12	10617.3	10118.8	10552.9	12179.9	7990.97
V314	7-Ketodeoxycholic acid	5.3053	2.4074	0.038777	0.128922951695915	4.62277703494637e-17	0.0084608	1.04810029427756	0.0518461592428509	308	405.3	289.2	7.76		0.00860887	8469.92	0.00860887	0.00860887	38733.7	5440.38	7961.2	7301.73	3088.1	0.00860887	0.00860887	17127.4	4220.32	20304.5	48036	1272.74	4375	6330.48	2802.86	126.65	1374.09	1152.82	999.517	94.5763	9165.4	999.517	971.684	3004.33	1622.56	3187.77	2726.88	959.578	853.003	328.484	2000.26
V180	4-Pyridoxic acid	0.65501	-0.61041	1.9358e-13	2.89546170236858e-07	0.000445183332033473	2.9318e-09	1.86927918510958	0.0515304660513286	176	182	138.1	3.77		65525.3	63368.6	51507.7	61596.8	63363	54784	50251	60265.6	64924.3	61889.6	65603.4	61102	71284.7	65332.5	58767.5	121179	85103.2	56584.2	89851.8	124580	77898.8	98475.3	102058	93883.8	76024.3	102058	94050.8	99301.9	86913	81279.5	104862	101233	113825	92256	91461
V103	sn-Glycero-3-phosphocholine	0.62418	-0.67997	4.6382e-09	1.29118390667234e-06	0.0725534340520863	7.8979e-07	1.66730082512673	0.0509671229452911	101	292.1	79	1.13		31021.3	22636.1	16150.8	18578.7	28077	22918.1	25987.6	26843.1	24164.9	27767.8	28309.7	28873.6	19957.2	36547.2	33142.7	45475.4	31358.2	36900.8	53900.4	33933.9	51445.9	22755.1	44822.2	42897	32047	44822.2	37000.5	45564.6	36147.1	49285.9	58188.8	42845.2	36712.3	35142.4	53774.1
V40	2‘/3'-cytidinephosphoric acid	8.7934	3.1364	0.00051932	2.54699003844141e-07	7.55456712304429e-26	9.3092e-07	1.66190387162277	0.0491352304135707	40	322	211	1.13		16253.9	879.886	896.844	2332.27	4892.48	4844.4	2869.3	2561.06	6826.5	3394.44	5425.14	11099.3	9828.71	4317.63	5022.24	775.396	948.372	449.24	695.344	506.798	263.608	796.894	529.828	434.023	368.825	529.828	633.422	895.316	760.531	976.08	1097.61	748.33	283.925	954.594	706.949
V70	Haematommic Acid	0.072524	-3.7854	1.9408e-29	5.9287894150791e-08	0.0496834464827446	3.0999e-25	2.3015644398307	0.0482629280753519	68	195.1	160.8	1.13		24065.1	63810.1	0.00860887	20703.5	5941.07	28853.6	0.00860887	18911.4	19267.4	20489.7	0.00860887	0.00860887	7251.06	4194.88	17358.7	227764	247017	189357	211467	207998	194607	185624	207152	236951	226563	207152	203908	201798	195408	183994	245934	222355	190127	211503	230238
V68	Glycerol-3-phosphate	1.814	0.85918	8.2199e-09	2.35056798736018e-06	0.587836800361596	3.5313e-08	1.7831352163479	0.0466554464605342	66	171	79	1.13		77719.6	46549.8	73075.9	50976.2	86559.4	75450.7	81600.9	76089.6	63177.8	67400	78351.9	84517.9	52544.7	76961.3	70460.9	38389.1	25890	47469.5	51812.2	48009.6	26131.7	17868.5	53618.8	28324	36785.6	53618.8	26503.8	30654.1	35221	45278.8	73127.3	36405.7	41194.4	28412.5	61236.1
V47	D-Glucose	0.43705	-1.1941	5.2598e-14	6.8499307197619e-08	0.958773195435165	1.3099e-15	2.13870082807667	0.0452303153803017	46.2	215	179.1	1.2		52835.9	76003.5	38718.4	43956.6	51940.4	54105.9	15988.9	43535.1	54262.4	35633.7	40777.3	44310.7	32130.8	44080.9	59717.1	115901	85666.6	98239.3	99067.3	92126	116409	96195.4	109430	136224	104332	109430	101600	110142	117826	97827.9	82495.6	96456.9	113999	94521.3	85324.6
V34	alpha-Hydroxyhippuric acid	0.60832	-0.71709	0.00019682	0.000746475603518442	0.226753634235868	0.0022299	1.18465730952727	0.0429135789013445	34	194	150.1	1.13		7387.58	5729.43	10393.1	1910.04	7275.49	6829.13	7080.27	9589.1	4177.09	4080.37	1738.47	6368.52	11196.1	4977.85	9254.62	4989.23	15585.1	5251.21	11122.2	14305.9	1696.32	11695	10234.4	10079.2	19782.2	10234.4	8110.5	15451.7	8767.44	10836.2	14123.5	11390.8	9265.77	9112.76	14748
V43	D-Fructose-1,6-bisphosphate	0.61704	-0.69657	1.4866e-13	7.83105743233051e-08	0.751694100689459	3.0194e-14	2.09606563299023	0.0428311011924519	43	339	97	1.13		31779.1	41714.1	21979.4	30550.4	27742.7	30832.9	29734.3	33639	35344.1	36524.4	26233.2	26686.4	30691.6	31411.4	29956.7	38983.3	50919.1	65710.4	51394.9	59281.7	48367	43353	52102.6	47285.1	51481.5	52102.6	49596.2	50890.8	50640	43174.4	49343.4	50047.5	48444.2	49424.5	51655
V393	DIHYDROGAMBOGIC ACID	0.63384	-0.6578	0.00036708	7.81651575371708e-05	0.000410707346319436	1.1225e-05	1.57431157595096	0.0420491649007488	386	629.3	62	8.61		14558.4	14009.5	6378.82	8457.55	669.629	10867.6	11343.3	7610.01	9660.64	9713.27	5178.66	9504.04	2254.75	11160.6	17206.6	14344.3	14117.8	13588.3	14754	19309.1	13817.3	9910.02	14289.1	12923.3	13459.9	14289.1	12934.4	18654.3	15246.7	15048.2	17080.9	13165.4	15516.4	13915.1	15454
V38	Creatinine	1.7064	0.77091	2.0858e-07	2.89546170236858e-07	0.102465262938713	1.2977e-09	1.88229868105733	0.0419772901262772	38	112.1	68	1.13		12634.5	9109.38	10577.6	8375.47	10351.4	10568.9	12227.6	14098.9	14587.6	12303.8	13349	13079.6	17301.4	14441.4	14507.6	8473.15	7765.78	6906.55	8353.99	7638.16	4217.47	4818.92	7028.65	7472.68	7259.79	7028.65	7756.33	8186.06	8674.63	8133.56	11892.8	7046.02	4942.55	8540.93	8681.98
V98	Orotidine	1.792	0.84154	0.00025973	1.80981144136265e-05	0.000247963358656087	5.1442e-06	1.58354780763854	0.0408034234553915	96	287.1	111	1.13		7915.01	6147.22	5735.37	11615.9	8729.55	8868.61	8210.05	5826.17	8833.65	12207.3	15083.2	13028.5	18651.4	12555.7	10446.3	7383.76	6204.06	4150.5	3504.35	3366.31	2728.58	7522.57	5477.24	5909.65	4211.21	5477.24	5485.4	7174.06	8839.71	5772.67	8240.85	6112.18	4248.97	6371.62	6146.09
V254	palmitoleic acid	0.52169	-0.93873	0.000194	0.000888175268149999	0.000567085581298712	0.0093611	1.04444827686335	0.0407426259660876	249	253.2	235.2	6.66		6944.89	10276.9	6000.48	7261.08	6536.51	13529	7589.51	11782.2	771.139	6730.79	9176.35	5060.75	4275.19	5643.57	8338.16	22360.2	29720.6	13779.6	22935.4	18690.4	7593.13	36231.8	8373.17	11501.2	23411.8	8373.17	5489.8	24879.2	12389.4	7122.57	13955	9943.6	12884.3	5953.05	9865.23
V142	Glutamylvaline	0.52017	-0.94293	4.7903e-05	0.000399353821752109	0.000130713463072096	0.0045761	1.11088765290013	0.0393496872710813	138	245.1	227.1	2.41		22510.5	9795.1	12538.3	18686.3	19255	14687	36789.7	18330.4	21752.6	18546.1	10347.8	21392.7	14693.3	19485.8	21553.3	29264.5	27759.9	28908.9	13941.9	41867.6	18187.4	36740.1	47007.9	16705.2	30544.4	47007.9	29281.2	21494.7	23182	89587.6	70443.2	9074.28	15743.5	27115	39814.7
V310	Prostaglandin E1	26.559	4.7311	6.5565e-05	2.02340263365334e-07	3.48827698174445e-23	7.5228e-09	1.88774980370336	0.0393072962510234	304	353.2	317.2	7.68		10227.6	10786	15384.7	17608	2112.01	13516.1	5039.18	4220.36	1784.67	8479.37	7722.29	3986.76	12426.9	250.454	5269.06	211.398	236.502	134.342	151.956	0.00860887	100.758	333.261	0.00860887	855.569	798.901	0.00860887	638.527	29.3268	723.636	1077.78	36.9084	178.146	0.00860887	523.428	0.00860887
V59	D-Ribulose 1,5-bisphosphate	1.8866	0.91575	8.8936e-07	1.96749542083016e-07	1.41136871469466e-06	5.8828e-12	2.00812011367668	0.0390975557630722	57	309	97	1.13		18506.1	10213	21023.7	14077	15175.4	12601.3	21347	17137.7	25257.2	20529.9	19566.3	21417	22963.7	20527.4	15422.2	8330.08	9986.81	8858.46	11342	13658.9	10972.2	10350.5	9305.32	7926.41	9871.64	9305.32	8731.73	9443.23	8868.45	7869.94	12571.3	9345.69	8625.92	8877.88	11165.2
V62	D-Fructose-2,6-bisphosphate	0.51747	-0.95044	1.8304e-12	1.16615313193327e-07	0.757087789968776	6.3587e-13	2.05026554599549	0.0387575693314577	60	399	97	1.13		19727.9	30555.7	15813	23309.6	11958.8	18422.7	14842.1	22562.7	19570.7	17808.2	16180.3	12725	22967.2	16471.7	19437.1	29319	30389.7	40543.6	45065.1	40600.7	41712.2	32133.4	38352.4	39305.8	25829.9	38352.4	38217.1	35027	42593.3	38586.2	33430.8	41564	25085.2	39873	33488.8
V277	Taurodeoxycholic acid/Tauroursodeoxycholic acid	5.561	2.4754	0.017877	0.0257177999437434	2.05430317533335e-19	0.0020189	1.21664953323017	0.0385731919378662	272	498.3	80	7.17		5862.65	930.109	10.276	2111.79	0.00860887	0.00860887	3477.6	1566.88	10507.7	0.00860887	4440.12	6285.09	661.584	2176.31	600.851	585.082	660.677	436.24	330.318	334.965	0.00860887	707.775	189.696	380.137	0.00860887	189.696	714.173	624.881	839.369	1066.57	550.628	257.69	181.116	1263.58	511.565
V41	Cytidine-5-Monophosphate	3.6242	1.8577	0.0034923	0.0207683119155753	1.17843073744165e-21	6.8607e-05	1.45724585999722	0.0383298717417336	41	322	79	1.13		8511.79	173.798	738.227	4189.37	3291.21	4470.7	2713.16	0.00860887	5705.17	877.096	3871.2	8679.29	8099.32	809.951	3829.07	822.764	1371.74	1401.61	1077.2	839.423	862.55	1060.64	745.44	800.248	856.426	745.44	995.786	1208.18	1058.47	1477.75	1343.49	966.944	545.58	1213.23	1066.41
V420	Deoxycholic acid	5.7077	2.5129	0.00049963	0.000433592189177417	2.50492551938235e-11	1.8942e-06	1.62927863490804	0.0368990426379104	413	427.3	391.3	9.11		5135.71	4918.49	0.00860887	10090.7	8981.3	10085.3	18029.3	9673.34	12231.4	1956.63	761.34	7533.97	10190.2	0.00860887	7407.58	1186.13	1782.7	2162.54	1298.49	551.141	1262.52	1324.79	472.567	2217.74	0.00860887	472.567	2797.82	705.044	3896.9	581.863	1240.2	542.7	626.689	4486.61	204.811
V55	D-Mannose 6-phosphate	2.1456	1.1014	0.0033223	0.00147451453109768	0.0059060411084688	0.00091069	1.27593930081831	0.036422141909957	53	260	168.9	1.13		3978.04	4700.3	0.00860887	2233.19	0.00860887	1737.3	3370.73	3726.13	5870.61	7210.66	4170.27	2796.38	4960.62	6596.45	4220.12	2696.16	1537.14	202.092	4539.07	860.337	580.167	1887.21	1704.11	1156.16	1749.16	1704.11	1403.07	1205.95	1046.08	4003.28	2221.13	3531.83	2075.68	1683.67	1425.41
V330	Perfluorooctanesulfonic acid	4.1173	2.0417	0.036632	0.05551431883761	9.75610078809224e-20	0.0073801	1.10590152599097	0.0319419787035563	324	498.9	80	7.76		5207.12	254.031	341.113	1123.08	417.414	220.341	4232.78	1201.37	9633.45	0.00860887	2030.99	5892.75	1169.46	788.907	545.876	682.323	620.744	1263.51	613.811	338.797	161.718	503.358	321.367	721.97	688.764	321.367	626.89	98.1916	588.126	716.484	707.486	671.237	558.998	587.368	506.344
V119	CMP	3.1912	1.6741	0.00068309	1.80981144136265e-05	4.5987939033774e-13	2.9714e-06	1.6464412733014	0.031799238304784	115	613.1	322	1.22		2664.24	543.882	0.00860887	1677.45	2462.95	921.988	1200.04	1091.11	2985.82	691.558	1705.19	2626.72	3715.24	1284.73	1527.4	648.396	597.578	116.78	650.067	610.593	97.1483	264.481	459.518	662.366	532.525	459.518	671.667	481.742	641.97	391.171	875.912	591.888	451.327	656.617	589.986
V92	N-Acetylneuraminic acid	0.16965	-2.5594	1.5282e-21	5.98835131234547e-08	0.397669796695049	7.5525e-22	2.26532398911388	0.0300860469896327	90	308.1	188.1	1.13		1960.71	8500.75	1853.33	6701.07	1427.23	7717.07	3657.89	8287.58	1283.9	2708.61	6766.83	1110.9	4431.78	2091.36	4027.57	28193.9	21881.2	24420.9	27121.8	27377.7	30782.6	27422.1	24552.3	18728.5	22571.5	24552.3	24141.5	21941.8	23470.3	24948.5	32213.5	28510.2	18920.8	22289.7	24325.5
V308	LPA 17:1	0.16332	-2.6143	8.892e-05	0.00206145658272793	0.000159556012405663	0.0065822	1.07683107456174	0.0277267050057654	302	421.2	153	7.68		0.00860887	1058.14	6377.72	1038.15	838.021	1122.99	0.00860887	10.9756	0.00860887	67.8277	249.901	529.312	523.384	0.00860887	0.00860887	11372.6	2633.88	0.00860887	1214.81	0.00860887	2440.6	11132	6786.14	11264.5	13913.3	6786.14	1697.68	1829.16	12741.3	0.00860887	182.843	3781.2	4794.05	2613.15	0.00860887
V151	Pyroglutamic acid	56.97	5.8321	1.2989e-05	9.17892288198768e-07	3.98522700479134e-24	1.1735e-10	1.94578723163727	0.0276764863225657	147	128	100	2.66		4357.73	384.437	3609.73	2367.1	3333.69	2295.5	2519.87	0.00860887	2036.3	1665.11	2326.04	4390.15	161.233	2856.82	3364.77	21.3678	88.4651	525.63	0.00860887	0.00860887	0.00860887	52.5169	22.9834	32.0627	0.00860887	22.9834	0.00860887	38.8705	37.9669	82.49	0.00860887	13.0655	0.00860887	85.2495	0.00860887
V122	L-Cysteinesulfinic acid	2.3205	1.2144	0.013779	0.00658552319868866	0.0363480916196518	0.0099379	1.02704199736381	0.0273039112740313	118	152	88	1.22		1665.42	349.227	354.208	0.00860887	759.307	2452.75	767.276	3202.31	720.161	2836.64	4474.09	1944.82	3213.41	2823.92	1217.4	2630.67	1097.08	0.00860887	742.282	0.00860887	0.00860887	128.278	638.061	286.185	0.00860887	638.061	481.314	634.607	749.962	760.235	3259.81	0.00860887	0.00860887	600.347	485.751
V266	LPE 22:6-sn1	3.6479	1.8671	0.0045977	0.00600489950760064	4.45406804620346e-14	0.00015349	1.39723049060412	0.0265327956807353	261	524.3	466.3	7		1709.27	0.00860887	296.193	1100.87	1275.25	0.00860887	3351.65	2274.34	4496.04	1379.72	3649.08	2730.02	0.00860887	3817.35	1038.49	830.154	567.698	822.393	325.826	614.144	0.00860887	112.473	619.301	875.895	0.00860887	619.301	283.452	807.785	489.548	364.274	770.753	433.139	526.37	448.11	478.705
V126	Methyl-alpha-D-glucopyranoside 2	2.8272	1.4994	3.1797e-06	6.17644674478324e-07	0.000689281674482368	1.6146e-09	1.89193839111047	0.026353380371701	122	193.1	101	1.39		7472.45	2772.28	10679.6	6005.8	12898.7	6501.54	7155.82	8602.16	10906.5	8130.19	10644.2	10624.3	14185.3	8244.05	4981.34	5254.31	3120.73	5172.49	2128.18	1085	1914.62	2997.34	2628.72	2970.63	4208.95	2628.72	3912.39	3241.04	4732.99	4514.04	6234.17	2228.02	0.00860887	4387.43	2734.07
V434	LPC O-18:0	1.6896	0.75667	0.002169	0.00124918914099467	6.24802605134618e-07	8.6359e-05	1.45844813274058	0.0262549553537399	427	554.3	495.3	9.23		19024.5	12056.8	18592.5	6727.85	16024.4	6089.47	8260.91	15762.2	10755.4	13723.1	8379.06	7358.04	4649.08	15217.5	7483.43	8292.62	8864.36	7237.71	6636.27	7173.65	9716.49	6909.14	7220.45	7671.34	5760.76	7220.45	5429.77	5782.95	4754.96	8414.11	8108.72	4880.17	4635.91	6382.84	6307.7
V236	pregnenolone sulfate	2.0606	1.0431	2.1183e-05	1.1434619532256e-06	0.033032904053516	7.2315e-07	1.68486343187476	0.0262310235797597	231	395.2	332.1	6.06		1225.56	1387.05	2514.42	2003.42	2018.59	2121.57	3113.67	3251.81	2119.2	1785.23	2263.46	1908.39	3927.56	1653.17	1861.19	463.218	1176.44	980.707	1086.66	1685.54	1606.99	940.478	951.737	1075.98	829.212	951.737	1271.05	1503.71	1665.82	494.687	194.161	967.075	1326.5	1620.99	1100.86
V431	5b-Cholestane-3a,7a,12a,24,25-pentol	2.7467	1.4577	5.4709e-07	1.03140511798123e-05	0.563620953615349	3.3651e-06	1.60566467545832	0.0248980427279827	424	451.3	433.3	9.11		11497.9	11290.2	10946.2	8396.54	1636.05	7130.31	9309.47	12984.1	10148.4	8858.17	8436.15	5680.5	10801.9	10421.8	11640.2	0.00860887	194.521	7415.89	4184.74	6474.45	918.565	918.592	1994.35	0.00860887	0.00860887	1994.35	5006.68	0.00860887	1837.95	891.934	4685.68	6929.69	1728.06	5063.22	1333
V149	N-Acetyl-9-O-acetylneuraminate	1.5098	0.59432	0.00017565	4.6935957321154e-05	0.0276789834806586	1.8443e-05	1.54424309923871	0.0227382976499655	145	350.1	170	2.49		2716.5	4388.95	4453.97	3749.73	2840.39	5074.84	6237.07	5134.77	4395.42	3842.9	3241.68	3638.41	2742.25	2838.77	3837.34	2080.05	3244.78	3831.32	1822.69	2760.74	1897.72	3509.02	2828.23	2231.19	3652.67	2828.23	2786.43	2691.46	2564.65	2343.36	1253.18	2306.32	2263.9	2901.97	2076.96
V66	Isomaltose	0.21519	-2.2163	4.1388e-05	0.00031986372705785	0.000398110833771581	0.003862	1.15291862266443	0.0225657112406332	64	341.1	179.1	1.13		86.137	0.00860887	0.00860887	83.0939	1769.88	327.057	349.778	0.00860887	0.00860887	0.00860887	89.0737	819.753	0.00860887	838.393	1204.75	193.544	4081.5	175.809	0.00860887	0.00860887	2593.2	2169.54	363.748	1608.72	1265.66	363.748	1879.79	2480.04	2823.01	3636.11	676.457	2307.99	225.82	2620.16	158.334
V61	beta-D-Fructose 6-phosphate-2	0.17668	-2.5008	7.9534e-15	5.98835131234547e-08	0.00251782834078922	3.9049e-27	2.31599002222309	0.0218690277862817	59	259	199	1.13		4247.06	18371.1	2432.93	2389.05	4878.08	9199.53	0.00860887	6865.44	7943.85	8595.58	2848.35	3460.31	4363.21	7626.31	11177.8	34139.3	33293.9	33137	34664.9	35713	33195.5	33493.2	33715.3	36966.6	35422.5	33715.3	36365.8	38308.8	37862.1	36769.8	34330.7	34998.2	35527.4	35064.4	34243.4
V304	Albiflorin	3.5745	1.8377	0.034031	0.0510391135279161	4.41256564850408e-16	0.0068937	1.12172816536036	0.0211793754529124	298	479.2	449.1	7.68		1682.02	533.54	0.00860887	552.761	2933.22	376.744	2404.32	808.962	5705.09	1170.89	22.0454	2621.73	895.042	69.3617	0.00860887	145.162	187.79	795.124	482.675	232.897	584.495	160.179	336.99	41.6212	362.429	336.99	574.374	106.437	563.069	572.829	197.692	54.569	325.829	579.562	293.491
V227	(-)-Usnic acid	0.6632	-0.59249	0.0002005	0.000116385695820518	1.20531502903827e-06	0.012683	1.00524020294877	0.0211553217010639	222	343.1	229	5.72		17292.4	15572.9	10864.3	15552.4	20931	12903.8	14853.2	14622	15087.2	16581.4	13033.1	15057.7	15311.4	16278.3	13073.3	18284.7	22470.8	33923.6	13735.2	46966.4	29994.3	56932.6	19946.7	18630.4	16599.4	19946.7	19298.1	29003.1	19918	13176.5	26459.6	8041.62	21617.1	20576.2	20756.8
V127	Viridicatol	1.6885	0.75571	0.0066659	0.00483162581171213	0.617379048827898	0.011672	1.01463675746638	0.020714186738301	123	252.1	80	1.39		406.356	85.9388	1676.64	920.249	1242.54	905.573	1533.02	973.16	534.734	1167.48	1840.73	1451.49	1015.32	1746.42	1316.02	2000.47	1283.38	540.111	472.323	0.00860887	612.087	1382.93	766.344	771.432	254.429	766.344	203.197	1544.91	285.431	0.00860887	1245.52	180.89	503.524	478.745	434.319
V465	Cer(d18:1/16:1)	3.4286	1.7776	0.029088	0.00644571928281602	0.00340341755630918	0.017586	1.01151560840393	0.0183967558388271	458	534.5	280.3	9.8		304.494	1040.36	272.453	1714.34	1048.56	276.106	1195.68	108.92	209.968	432.119	0.00860887	120.078	0.00860887	161.18	260.689	197.286	0.00860887	0.00860887	37.1608	125.158	1345.98	148.476	301.075	0.00860887	0.00860887	301.075	0.00860887	0.00860887	0.00860887	0.00860887	0.00860887	68.3752	488.631	0.00860887	165.721
V438	Dehydrocholic acid	149.92	7.228	0.029924	0.145475469668793	3.25879846060477e-61	0.0047038	1.19252984894214	0.0182514588560777	431	401.2	331.2	9.23		79.6805	813.663	569.965	0.00860887	104.877	2673.22	0.00860887	456.59	0.00860887	0.00860887	414.589	666.613	0.00860887	0.00860887	729.779	0.00860887	2.22075	0.00860887	4.36362	6.20054	1.35539	0.00860887	2.1245	6.5989	3.66311	2.1245	2.77878	1.68103	5.90887	0.00860887	7.0161	2.96383	2.62026	2.80724	7.09612
V296	LPC 20:4-sn1	3.9843	1.9943	0.023319	0.0826926692450904	9.31082665556529e-11	0.0044013	1.14702480574284	0.0165591003799261	290	588.3	530.3	7.59		116.143	810.384	149.737	198.708	0.00860887	561.715	0.00860887	259.737	0.00860887	140.295	1124.32	664.822	0.00860887	1239.88	1569.51	114.938	46.8345	468.82	320.366	418.781	164.59	147.816	116.745	12.8816	9.12891	116.745	21.1062	10.9096	184.43	66.4225	180.689	146.893	80.455	92.6391	36.6362
V177	Acetaminophen glucuronide	0.39655	-1.3344	2.6587e-08	1.64358139417726e-06	0.00125801504273154	2.164e-05	1.50626784401675	0.0152446025220284	173	326.1	150.1	3.68		1439.94	2598.98	1229.12	2729.03	1591.71	1194.65	800.177	1706.13	2020.35	1456.32	1529.74	842.979	2856.35	939.014	684.905	4506.59	5749.73	3185.53	2591.2	1866.39	3850.47	4498.31	2692.58	4229.07	3900.71	2692.58	4842.42	4181.1	4753.94	8384.51	3290.85	3274.23	2495.52	5687.22	2576.98
V42	5'-CTP	0.45251	-1.144	8.3072e-10	6.99394712640672e-07	0.253144388411744	2.764e-08	1.7991130673358	0.0151702077626366	42	482	158.9	1.13		1580.89	989.843	1136.93	398.167	1046.13	892.515	332.054	979.408	1620.81	1438.12	869.086	1160.2	1799.36	907.866	528.461	1558.71	2158.45	1022.41	1400.68	2602.52	2046.83	2730.33	2672.43	2277.02	1907.44	2672.43	2163.59	3068.99	1754.66	1671.87	1974.13	2779.5	2880.98	1901.66	2758.73
V298	Vulgarin	17.672	4.1434	0.0059577	0.00137356688725036	2.27189230595982e-30	0.00018496	1.38953708741629	0.0149788225550823	292	263.1	191.1	7.59		0.00860887	1437.52	74.8719	0.00860887	331.484	1433.71	969.47	2877.27	0.00860887	444.157	1720.85	694.221	340.208	3194.84	4417.68	0.00860887	33.8696	0.00860887	84.8006	46.9055	71.0391	31.2104	62.0383	31.8329	90.3547	62.0383	57.1135	0.00860887	158.416	65.7051	187.387	56.7046	0.0521792	77.9226	178.911
V274	LPI 20:4-sn1	1.6717	0.74133	0.018693	0.0182428629136607	0.00597882617511648	0.010494	1.02281048959984	0.0147599600277367	269	619.3	465.3	7.17		394.13	319.214	737.965	541.569	0.00860887	127.859	746.867	244.916	862.51	645.589	469.65	448.69	130.583	765.278	638.338	0.00860887	253.706	137.222	262.547	463.695	33.2801	501.445	304.203	442.233	243.168	304.203	327.414	217.824	402.984	275.803	0.00860887	677.157	284.58	351.248	293.606
V262	Myristic acid	2.401	1.2636	0.00043946	0.000187227488102156	0.377770821940941	0.003234	1.15316196522613	0.0136100073918947	257	227.2	209.2	6.91		3446.33	1500.7	4016.36	5996.33	2426.97	2860.65	9089.74	5203.38	3787.78	4491.08	4246.81	3447.43	5404.04	3705.34	2594.32	0.00860887	0.00860887	0.00860887	5780.14	0.00860887	3914.48	1276.99	10.9468	298.695	2158.7	10.9468	1550.42	2533.48	1204.7	3250.08	4369.3	1512.73	951.729	849.447	2333.37
V158	Ribose-5-Phosphate	3.1727	1.6657	0.0023149	0.00186727290625422	4.65499890576049e-05	0.00017691	1.37318743313314	0.0124375150563374	154	229	80.9	3		1001.13	644.793	708.14	1532.66	73.5756	677.599	478.412	467.318	1294.4	352.217	1164.71	751.41	1427.2	0.00860887	0.00860887	0.00860887	249.04	38.6693	226.094	94.2359	853.255	63.1972	176.622	108.299	50.8308	176.622	367.077	133.332	186.977	0.00860887	230.782	71.8629	0.00860887	294.025	288.625
V23	3-Hydroxyhippuric acid	0.46796	-1.0955	0.00014854	0.00447728638783293	0.000357239526364463	0.0083785	1.06527268754476	0.0116904198770558	23	194	160.8	1.13		570.736	260.224	349.748	381.285	532.322	304.316	481.039	485.166	745.406	466.246	253.16	460.349	1040.35	222.81	174.418	1837.57	154.935	0.00860887	966.028	0.00860887	0.00860887	620.776	1428.54	1403.54	446.084	1428.54	673.306	641.545	1021.17	65.1298	585.615	1543.47	1993.25	316.508	1112.74
V251	linolenic acid	3.6083	1.8513	0.009149	0.00199171842937183	6.06264850259515e-05	0.0020266	1.19076331886157	0.00864419329733663	246	277.2	259.2	6.57		379.679	601.373	1132.18	0.00860887	3451.69	624.553	386.266	3352.3	0.00860887	682.977	2222.34	673.709	1176.51	2819.61	1662.68	0.00860887	314.798	0.00860887	90.0813	0.00860887	957.915	369.331	243.162	853.99	1045.61	243.162	276.914	174.53	84.892	1752.47	0.00860887	0.00860887	148.538	85.4242	26.3852
V135	DL-Proline	4.0879	2.0313	0.0071938	0.000796448731783775	6.51572802751394e-10	0.00052163	1.29878692559382	0.00860400327627278	131	114.1	68.1	1.98		226.421	329.319	648.76	964.03	139.897	118.426	427.866	166.274	285.652	54.6032	259.103	139.557	570.058	0.00860887	0.00860887	52.13	14.6773	253.776	9.47831	79.8798	0.00860887	9.18609	51.5273	74.3116	21.1331	51.5273	149.535	0.00860887	112.036	0.00860887	56.128	0.00860887	108.377	113.199	58.3578
V285	Liothyronine	1.8417	0.88102	0.0041315	0.00204998538031044	0.158173973338757	0.0037712	1.14581273558301	0.00818573434298442	279	649.8	126.9	7.34		447.777	259.199	331.67	475.642	687.543	353.554	153.666	440.476	116.281	138.442	536.584	404.301	828.677	499.163	662.475	194.389	300.782	276.405	262.91	250.053	46.8343	245.434	141.232	191.263	251.582	141.232	280.846	25.8511	229.977	231.217	109.522	231.675	318.058	238.916	74.8617
V35	Dihydrokaempferide 7-rhamnoside	0.34372	-1.5407	1.4255e-09	3.73565646016334e-07	0.00162011772146195	2.4257e-06	1.6126042216302	0.00766490858404852	35	447.1	149	1.13		1246.78	958.198	697.12	1217.2	2109.27	1224.9	1210.12	1015.67	511.599	205.926	1077.69	1321.85	0.00860887	1116.07	1437.2	2646.08	1419.66	2121.26	2990.71	5416.5	2274.71	2383.35	3457.44	1554.59	2662.69	3457.44	2562.35	3091.02	1110.49	2798.38	3820.16	2785.83	3300.52	1556.61	3489.99
V417	7-Ketocholesterol	1.8917	0.91965	0.017892	0.00160416285881435	1.69126373000922e-08	0.0034379	1.18192833481015	0.00493658747715159	410	399.3	383.3	9		357.187	239.595	130.624	312.525	234.372	231.906	914.572	427.278	163.967	397.927	0.00860887	214.95	185.606	346.987	444.449	238.945	239.513	162.222	208.951	64.7516	165.178	110.916	146.651	124.861	100.117	146.651	99.0407	251.633	76.5754	181.585	201.049	238.485	215.284	143.66	201.037
V118	Citric acid-2	2.8424	1.5071	1.3734e-10	5.98835131234547e-08	4.3987430455746e-14	2.3358e-23	2.27788017956196	1.23649	114	191	111	1.22		3.00751e+07	1.70196e+07	2.87947e+07	2.07008e+07	2.38765e+07	2.42698e+07	3.10892e+07	2.86227e+07	2.95965e+07	2.67198e+07	2.6717e+07	2.9604e+07	3.35033e+07	2.71141e+07	2.64554e+07	9.5665e+06	1.00399e+07	7.39216e+06	9.7115e+06	9.23146e+06	1.05793e+07	1.0107e+07	9.26003e+06	8.80185e+06	8.03398e+06	9.26003e+06	9.55537e+06	1.02247e+07	9.4926e+06	8.31879e+06	9.56016e+06	9.57053e+06	9.68842e+06	9.86831e+06	9.73652e+06
[truncated: 20 more columns]
