# Supplementary material for: The plasma metabolome and clinical features of patients with coeliac disease in Northwest China
Source: Ann Med. 2026 May 16;58(1):2668756. doi: 10.1080/07853890.2026.2668756 (PMC13182154; doi:10.1080/07853890.2026.2668756)
Supplement: Supplemental Material [file IANN_A_2668756_SM4133.zip › Supplementary Materials/Supplementary Materials4_Diet_adjusted differential metabolites in CeDvsIBD_Cation.xlsx]

## Sheet: Supplementary Material 4_Diet-a
Supplementary Material 4_Diet-adjusted differential metabolites in CeDvsIBD_Cation
															CeD	CeD	CeD	CeD	CeD	CeD	CeD	CeD	CeD	CeD	CeD	CeD	CeD	CeD	CeD	IBD	IBD	IBD	IBD	IBD	IBD	IBD	IBD	IBD	IBD	IBD	IBD	IBD	IBD	IBD	IBD	IBD	IBD	IBD	IBD
															CeD	CeD	CeD	CeD	CeD	CeD	CeD	CeD	CeD	CeD	CeD	CeD	CeD	CeD	CeD	IBD-SD	IBD-DH	IBD-DH	IBD-SD	IBD-SD	IBD-SD	IBD-SD	IBD-SD	IBD-DH	IBD-DH	IBD-SD	IBD-DH	IBD-DH	IBD-DH	IBD-DH	IBD-SD	IBD-SD	IBD-SD	IBD-DH	IBD-SD
varID	Compounds	Fold Change(FC)	log2(FC)	p(T test)	p(U test)	p(HomogeneityVarianceTest)	FDR	PLSDA_VIP	OPLSDA_VIP	ID	Q1	Q3	tR	I.S	Ce1	Ce10	Ce11	Ce12	Ce13	Ce14	Ce15	Ce2	Ce3	Ce4	Ce5	Ce6	Ce7	Ce8	Ce9	A110	A1101	A1102	A1103	A1104	A1105	A1106	A1110	A1111	A1112	A1113	A1115	A1117	A1118	A1122	A1126	A1132	A1133	A1134	A118
V8	LPC 19:0-sn2	2.1785	1.1233	0.00037306	4.23139091695904e-05	2.87432910226622e-09	2.3955e-06	1.8121747391012	0.690013599557042	6	538.4	184.1	9.49		656245	589135	1.06696e+06	314122	809140	200913	333883	636258	517365	648077	496979	439911	191919	976452	629003	260435	200509	268651	200158	278020	186472	294832	193044	279246	215067	301897	261199	132035	252130	296585	393789	326452	402890	236909	155790
V13	CYS-GLY	4.3248	2.1126	2.8894e-05	7.47026709006952e-06	1.61855671513386e-12	5.1076e-09	2.0649001145221	0.0654099494634544	11	179	162	1.01		27233.4	9382.53	4088.34	25038.8	35585.6	5014.79	20092	12873.1	20316.2	22680.7	30219.8	33241.3	39549.8	38692.9	25198.1	5483.56	3307.29	4445.36	4787.14	6755.68	4089.95	7657.9	3584.64	6753.61	4985.73	5566.84	5564.7	4847.18	5861.56	3970.36	9510.21	6135.77	2903.07	6319.28	1609.24
V16	dimethyl sulfone	3.1426	1.652	5.6833e-09	5.98835131234547e-08	1.3143491122332e-15	7.2805e-19	2.45430502280171	0.238212238185234	14	95	63	1.01		782578	355112	665358	547215	741745	647997	859789	734882	896660	810647	776727	831738	913701	690154	512592	213177	254569	221782	219654	198929	238474	212620	271612	205258	273515	191352	211405	238737	207759	192892	214571	238475	267673	260871	211232
V17	D-Ribulose 1,5-bisphosphate	14.655	3.8733	7.1871e-08	5.98835131234547e-08	8.17825477130818e-26	2.8099e-16	2.39322325033319	0.1201474540795	15	331	198.9	1.01		147093	44746.1	72910	68845.2	100608	88323.4	140783	172121	143507	109633	131974	96353.2	135871	99202.2	50598.2	6199.53	3910.89	7165.76	2269.92	7712.92	7834.86	8087.52	7584.58	8017.34	8403.18	7595.02	6853.5	8701.64	6680.49	8085.71	3351.56	5897.41	13372.3	14025.8	5236.94
V22	Dimedazol	0.47764	-1.066	4.0952e-12	3.28976113583479e-07	0.00483684586107176	3.2205e-08	1.9952510398817	0.0608788824073768	20	147.1	129.1	1.01		221566	320714	178002	193692	176179	235294	121351	215189	222475	160399	141723	168397	192088	158599	246210	368997	172949	482210	261118	352449	414542	473177	460106	365560	693666	618077	478870	393224	390499	488366	281072	355182	263549	358022	324151
V26	L-Canavanine	9.4648	3.2426	0.0004577	0.000926941099481254	3.19657383043551e-21	1.3435e-06	1.84293842486052	0.454737467256773	24	177.1	160.1	1.01		1.89716e+06	294583	17557.3	1.02108e+06	1.86669e+06	18388.1	379280	0.0268656	322656	1.33394e+06	1.18839e+06	1.63298e+06	1.64649e+06	2.0519e+06	1.12178e+06	88254	80616.5	80706.3	80411.9	81329	90271.8	76362.1	64793.9	81855.2	58972.2	78773.9	78425.3	86397.1	83424.5	87951.1	221164	173127	99765	289.015	0.0268656
V30	2-Aminooctanoic acid	3.2889	1.7176	6.1999e-05	1.02177448836984e-07	2.55624357170599e-12	2.7069e-08	2.01602916374055	0.210674834290553	28	160.1	101.1	1.01		836989	797888	743878	750680	478733	525459	784114	516350	1.00908e+06	1.87954e+06	1.11269e+06	738948	517308	1.36856e+06	317405	275402	236003	256566	324344	267343	166924	258688	246342	240674	275795	338558	276985	156350	309514	250689	271797	216325	263061	195073	244364
V31	2'-Deoxycytidine	0.66398	-0.59079	1.2948e-05	0.00043739964898405	0.0279557601309356	0.00093888	1.41157939907287	0.0125707958193907	29	228.1	112	1.01		4051.56	2608	1846.52	2620.83	2659.95	2194.04	2153.65	2176.83	3374.34	3428.35	3697.11	3514.02	2502.25	4177.4	3201.69	5002.43	6237.52	3965.61	4587.5	3041.47	3869.8	3346.55	5295.6	3589.76	5257.82	3983.37	4101.91	1719.13	3512.48	3199.43	5845.44	2724.97	5505.25	5319.32	3664.69
V33	AICAR	1.7113	0.7751	0.00045503	0.000155972989155599	0.000187544439766537	1.945e-05	1.70399278225059	0.0113502734667442	31	339.1	127.1	1.01		514.185	515	1112.99	1037.95	325.585	764.128	1008.4	874.019	334.673	680.268	1204.53	660.106	786.732	783.472	665.263	470.361	308.134	142.64	447.611	354.015	421.919	335.838	488.044	353.759	365.575	845.672	482.302	521.152	487.663	280.256	378.887	435.788	392.347	519.253	385.913
V38	Adenosine 5-phosphosulfate	14.181	3.8259	0.00034025	2.63733045000287e-06	5.84263349569872e-26	6.2761e-07	1.87805438871278	0.0421157049619557	36	428	348.1	1.01		54008.5	9326.1	3663.27	28553.3	23019.2	0.0268656	8877.93	5618.48	14619.7	11422.9	13100.4	23480.3	38032.2	27286.7	19196.9	1907.39	65.3861	2460.91	3721.98	1867.55	236.207	2385.23	1379.59	1960.24	669.916	134.916	1139.93	0.0268656	682.739	1519.07	823.535	0.0268656	1933.63	875.937	1949.59
V41	Creatine	1.6285	0.70353	5.8005e-06	2.35056798736018e-06	0.0156152199216625	7.1565e-08	1.96408439619941	0.822280592247672	39	132.1	90.1	1.01		3.85999e+06	1.96381e+06	2.80774e+06	2.69136e+06	2.94282e+06	2.40079e+06	3.64145e+06	2.0883e+06	3.20087e+06	3.20297e+06	2.3131e+06	3.32946e+06	1.71434e+06	3.01605e+06	2.55562e+06	1.76619e+06	1.52494e+06	1.50443e+06	1.48109e+06	1.64857e+06	1.87483e+06	1.57037e+06	2.02416e+06	1.66836e+06	1.29388e+06	2.05185e+06	1.44793e+06	2.15494e+06	1.94982e+06	1.84677e+06	2.42661e+06	1.29142e+06	1.00658e+06	2.23918e+06	2.44167e+06
V44	D-Galactosamine	0.57154	-0.80707	0.00038605	0.000275991611466496	0.0904450998190419	0.00015839	1.56944340475239	0.0794481292391858	42	180.1	162.1	1.01		8597.94	21145.4	0.0268656	22888.9	2957.73	16070.8	10413.8	15364.4	8466.56	5732.41	26010.7	9890.84	5550.39	17242.5	21907.1	27579.3	21756.9	29768.3	27143.6	25191.6	19625.3	17073.1	15246.6	22808.9	24289.7	9513.13	21381.8	12346.5	23830.1	25542.6	32138.1	19173.2	18637.9	24545.5	19788.8
V47	Galactinol	1.7892	0.83928	0.016061	0.0207683119155753	3.30989999604927e-13	0.0022959	1.32126588095541	0.15595310523448	45	365.1	203.1	1.01		18344.5	0.0268656	13798.6	33685.9	20241.7	41740.2	90032.4	53246.4	38994.2	17339.8	70721.1	62070.5	27935.1	42494.8	43445	15263.4	28802.5	16429.5	26715.1	25057.9	14699.7	18201.1	29506	19687.1	30918	20700.4	22824.7	22370	21955.1	18959	19029.3	22405.6	15910.2	14525.1	23496.2
V49	Gluconate	5.206	2.3802	1.5167e-08	8.87907648321429e-07	0.749435511582422	6.5582e-09	2.05521359100543	0.04489494710642	47	219	161.1	1.01		9760.39	2723.88	7818.47	7257.2	10507.8	4227.22	6820.42	5774.49	7026.37	6375.18	8072.94	9482.91	12259.8	10468.3	10204.1	458.998	5766.58	3934.62	0.0268656	824.242	684.878	2644.59	7710.48	1900.26	9449.09	0.0268656	1692.37	0.0268656	344.936	107.708	246.102	4303.08	335.252	309.117	701.626
V51	Glycerol-3-phosphate	1.6019	0.6798	7.6282e-10	5.98835131234547e-08	0.276041677280449	2.7495e-12	2.25852985170555	0.0284982305863615	49	173	99	1.01		72039.4	64818	69366.5	62608.3	70389.9	75959.5	73709.2	82439.3	63782.8	59005	77054.9	76420.9	83413.8	78643.4	94987.2	42679.9	50654.3	37120	50406.1	38617.1	43805.8	38456.3	49096	38354.2	36377.2	38296.2	33600	45552.6	41951.4	44686.4	48253.4	44400.7	52471.7	37979	43224.6
V52	sn-Glycero-3-phosphocholine-2	1.5637	0.64495	0.00080497	0.000399353821752109	0.000378531698184184	6.1693e-05	1.62129855152536	0.232974749695387	50	258.2	104	1.01		1.6892e+06	815442	919663	1.37806e+06	1.45232e+06	534712	1.66853e+06	1.78622e+06	1.08358e+06	1.06149e+06	1.68722e+06	1.31577e+06	1.85089e+06	2.21208e+06	1.88918e+06	548826	891578	818337	655214	765139	937156	774334	1.03906e+06	721057	876875	595389	607088	1.33716e+06	880431	870517	1.19918e+06	1.2374e+06	829428	1.40925e+06	705798
V62	Methotrexate	0.49985	-1.0004	0.00024625	0.000478807926186172	0.176017193436179	0.003472	1.30956402075344	0.0311417551477045	60	455.2	228.1	1.01		941.752	1480.84	542.357	907.375	91.3557	685.151	396.052	147.351	901.261	930.114	22.3916	442.701	144.597	514.385	816.134	1405.19	563.142	2150.9	906.821	940.301	2340.45	1073.26	903.851	1009.04	1626.07	836.74	1542.07	1782.45	756.874	1662.93	818.98	1110	3014.07	656.634	1040.24
V65	N-(1-Carboxymethyl)-L-lysine	15.665	3.9694	4.7943e-10	5.98835131234547e-08	2.01996553417808e-17	9.0918e-22	2.50636522522843	0.139464929812603	63	205.1	130.1	1.01		459654	191982	582223	314807	621664	511880	484871	413673	425240	488293	509077	608642	622651	535519	582707	42563.3	24689.6	44650.7	5199.03	29077.5	31508.4	43282.8	33430.3	46234.7	19195.4	28972.5	37406.3	17408.2	35501.2	1893	38488	43607.6	52563.3	18215.4	50529.8
V73	8-Hydroxyguanosine	6.8713	2.7806	8.9353e-05	0.000683784049667816	3.01214485955315e-22	2.8679e-08	2.00185026897383	0.0676045840580608	71	300.1	168.1	1.01		173231	40364.6	156225	0.0268656	98529.2	147338	10656.5	2759.54	141203	174090	160459	240500	145644	151937	133493	29110.9	3794.85	22728.4	19536.5	22300.7	17436.7	17947.5	9914.81	23224	12649.1	28031	24569.2	6484.54	19575.7	24034.8	9929.07	16597.3	9636.84	20404.4	14442.8
V75	Adipamide	2.1986	1.1366	0.013791	0.00603149882692282	0.000431553593878336	0.0053751	1.2291168737346	0.0539035989150353	73	145.1	128.1	1.01		7929.64	12732.3	14241.5	11484.7	8898.37	9708.4	9212.71	0.0268656	28564.4	16687.2	1407.12	22275.8	37935.9	6892.28	15298.6	9130.72	2388.93	6488.62	1568.11	728.106	14172.6	1174.01	14319.3	3834.76	14217.7	5727.9	8776.66	9907.92	1276.01	0.0268656	389.098	8889.84	9469.82	756.314	0.0268656
V76	ADP	16.342	4.0305	5.1026e-05	0.000251295555651999	8.31804432622401e-32	7.0036e-09	2.05168051493508	0.219152853153204	74	428	136.1	1.01		360676	76702.3	0.0268656	305340	301156	11293.7	131550	7593.91	238219	215855	266651	322549	359781	327983	188174	15147.3	3990.93	7411.36	15048	20867.4	9570.17	27164.3	11050.9	23480.9	10571.7	13513.7	10795.3	12435.9	11697.6	14673.1	8467.2	7978.73	15105.6	8986.02	18539.9
V80	D-Galactose	5.3971	2.4322	2.3408e-10	5.98835131234547e-08	5.98428202163504e-09	2.5514e-21	2.49757705606712	0.0989396725965686	78	198.1	85	1.01		173972	93244.8	199465	134378	199971	197092	247087	192888	200528	220228	238409	250889	216527	234543	208858	46036.3	31774.7	36367.3	31219.4	42050.6	32511.4	34593.4	43273.9	41210.2	48841.3	60617	44292.7	30863.5	50236.9	42988.7	26807.9	36138.3	25046.6	3418.65	48567.8
V82	DL-2-Aminooctanoic acid-2	3.6569	1.8706	4.4889e-05	1.02177448836984e-07	4.52069660023237e-15	9.1909e-09	2.0504096972355	0.293166007968314	80	160.1	101.1	1.01		1.17021e+06	847697	998958	636921	536401	640447	738132	700986	1.12861e+06	2.11749e+06	1.21812e+06	785165	573138	1.51273e+06	340045	270504	259730	239714	253832	281082	182407	217836	345656	249707	377804	339416	286009	201758	325716	227142	256800	214113	196897	179379	335569
V85	Galactose 1-phosphate	2.3516	1.2336	6.4741e-06	1.02177448836984e-07	6.83213171462647e-07	1.0562e-09	2.10980857471349	0.139148424092338	83	261	99	1.01		64679.1	59388.2	155056	119650	150673	111526	187220	106396	74366.6	101641	98176.2	121396	69346	107413	106632	44597	85389.5	21760	55057.1	39901.4	48197.5	42208.6	45044.2	41786.1	41984.5	57952.6	42613.8	54569.7	50264.8	45856.1	24549.9	56210.7	56452.2	57935.8	42939.9
V88	Hypoxanthine	0.57526	-0.79772	2.2818e-08	1.45717343907307e-06	0.0271925321073304	9.5968e-06	1.73575736641345	0.268338901759948	86	137	92.1	1.01		378780	268567	181945	178287	263239	231867	179769	170567	324877	324032	201853	302470	208742	316297	299644	371299	515775	428087	303875	401997	448123	401396	386561	407938	464034	413570	447392	479966	443885	396185	540920	435774	435818	299756	377514
V91	Methyl benzoate	0.41288	-1.2762	2.5525e-09	2.89546170236858e-07	0.00156005852368301	5.9307e-06	1.76435339611133	0.46019001633985	89	137.1	94.1	1.01		692597	367599	212600	368677	551205	336152	175817	148883	561053	392376	302988	541705	433722	427949	468664	706274	1.10511e+06	908847	523673	845383	1.09582e+06	830321	702508	831811	898169	826807	924079	1.32149e+06	991348	883227	1.22961e+06	1.17383e+06	737748	721479	676936
V95	Propionyl-L-carnitine	1.5304	0.61392	0.00041071	6.3845573884614e-05	0.248627312320907	0.00034658	1.49596672257665	0.219229975605768	93	218.1	159.1	1.01		508130	531951	507864	500530	761871	705820	368053	287720	674776	539702	788702	940260	479113	629563	635612	515247	610634	245303	716584	310570	323604	380079	476546	342062	347995	429653	338501	209486	382894	259958	433558	272660	299724	73123.4	238931
V96	sn-Glycero-3-phosphocholine	3.4754	1.7972	4.1456e-09	5.98835131234547e-08	9.07419752145571e-09	4.8936e-18	2.43746573894296	0.253812839157856	94	258.1	125	1.01		579341	259532	405063	415434	552989	532336	759191	528197	636896	599965	522302	646957	581357	500647	434596	100058	142568	132207	115778	155649	142670	145775	158397	139762	166645	119316	125373	218352	165497	139662	116402	186141	145414	227927	84506.5
V98	Taurine	1.8036	0.85087	0.02155	0.0671799894949609	2.57324248940417e-20	0.0032348	1.28797579008796	0.158897045720801	96	126	44	1.01		257250	44188.5	28356.8	109090	141634	4026.79	50719.5	37574.3	96220.5	54873.4	98352.9	154207	118886	145595	101974	53301.1	51750.7	53266.8	38181.2	58637.1	50755	58656.5	45972.1	63055.8	45218.3	54515.3	58458	46009.4	49969.9	51216.6	59356	56196.9	48205.4	50106.5	50171.9
V100	Adenylosuccinic acid	1.7351	0.79501	0.004724	0.00135853417646108	0.0146071915762362	0.0022959	1.31797793112205	0.00782294093015354	98	464.1	252.1	1.01		724.002	527.477	358.032	274.257	710.841	944.566	594.221	1482.17	706.829	230.289	1075.77	561.474	816.278	503.526	637.594	420.56	240.247	334.063	693.125	227.061	520.646	443.054	643.43	289.798	462.175	8.16069	185.679	298.717	0.0268656	294.181	332.029	165.146	291.995	470.28	559.131
V105	N-Propionylglycine	1.6258	0.70117	0.00088874	0.000968022365519505	0.519516448998286	0.0015409	1.37748760952355	0.027162262975062	103	132.1	76	1.01		11697.5	12916.9	8505.7	12098.5	13195.7	8071.25	7330.11	13010.1	8751.31	13680	18577.1	9462.64	5262.13	19162.6	10824.5	14476	9473.87	4615.89	11025.1	10187.2	4419.95	4419.97	7886.39	12002.4	912.138	8930.39	5946.57	1470.63	11506	8849.93	6574.56	5937.35	9898.08	282.882	5286.64
V110	S-Lactoylglutathione	1.8264	0.86901	0.0024392	0.00282141898096371	0.110084341994469	0.0019631	1.3679917950067	0.0361933756963552	108	380.1	233.1	1.01		3274.5	535.047	1888.67	1509.09	3609.89	1054.58	4165.94	3621.39	3566.13	1297.16	1422.91	2745.06	3561.98	2501.54	2609.97	832.763	1867.78	1012.91	683.035	1241.9	2408.88	1367.68	291.428	1413.79	0.0268656	484.843	1045.76	2735.15	646.105	1804.66	325.979	1485.37	1652.38	69.1457	203.264
V114	Gly-Tyr	0.55841	-0.8406	0.0030534	0.00280328754834195	0.972275529576896	0.0094927	1.17340567137224	0.046716298904317	112	239.1	136.1	1.08		16651.4	3708.04	0.0268656	13673.5	14896.4	0.0268656	0.0268656	0.0268656	9453.57	13179.5	12697.1	12277.7	23539.2	21798.4	11586.7	18379.3	18376	25831.8	23944.5	11995.3	18085.4	14956.8	22283.2	10885.9	28470	10153.5	13357.6	14837.6	18933.8	19325.1	22932.2	22280	3270.78	23050.4	0.0268656
V116	Ribitol	0.47403	-1.077	4.537e-09	3.28976113583479e-07	0.0616205506024767	1.5262e-06	1.83430965508201	0.370794779061744	114	153.1	136	1.08		679418	503614	866947	372916	357553	459823	477624	313335	476566	854760	463611	543797	137984	713601	473254	1.27354e+06	1.20966e+06	906975	1.37149e+06	871721	1.27279e+06	586744	863342	820144	875181	1.09665e+06	1.04424e+06	1.1531e+06	1.10381e+06	1.07945e+06	1.08365e+06	600460	1.0021e+06	716741	922513
V120	3'-Aenylic acid	15.244	3.9301	4.7697e-05	1.37695080376215e-05	1.43342651599665e-29	6.4215e-09	2.06046963326246	0.361037780865505	118	348.1	136.1	1.18		517835	25094.9	95660.5	488489	764222	0.0268656	321647	228626	286322	264777	505570	505095	654491	607524	267683	30261.1	28823.7	31296.1	12769.7	39594.4	11930.1	37012.3	32430.4	45508.1	12748.8	30794.9	30283.4	1509.55	26171.4	30343.8	29992.1	21329.7	34646.2	16925.9	18796.9
V121	5-Hydroxytryptophan	2.8399	1.5058	0.00059732	0.000128124152921056	2.95266052710187e-06	1.3863e-05	1.71607573006326	0.0671947670983258	119	221.1	204.1	1.18		49877.5	12654.4	9849.44	46379.8	48343.7	0.0268656	23781.8	18388.8	31440.2	22325.8	38727	42025.2	71879.9	50713.1	36389.8	13037.8	9685.97	14468.8	8863.02	13739.8	14354.3	13729.9	7849.42	14621.3	8890.47	12330.8	14077.3	12919.8	11652	14245.9	14400.2	10699.1	8191.67	0.0268656	0.0268656
V122	Propionyl-L-carnitine-2	0.57107	-0.80826	2.0471e-06	8.36025754405696e-06	0.147356633053385	9.0836e-05	1.59237820241467	0.413714517319705	120	218.1	85	1.18		1.49929e+06	1.43354e+06	1.27e+06	852813	1.32635e+06	1.36089e+06	494188	341688	1.29965e+06	1.00307e+06	964871	2.11693e+06	1.57261e+06	1.08924e+06	1.52864e+06	3.05715e+06	3.18628e+06	1.53884e+06	3.47148e+06	1.63961e+06	2.21147e+06	1.55157e+06	3.68044e+06	1.81765e+06	2.80436e+06	2.58085e+06	2.00136e+06	1.49484e+06	2.16536e+06	1.47653e+06	2.74718e+06	1.8395e+06	1.54236e+06	997363	1.8426e+06
V123	D-Glucosamine-6-phosphate	17.498	4.1291	1.4702e-10	5.78213438419504e-08	7.36111832275997e-09	9.5165e-22	2.50598973327639	0.0284672325356636	121	260.1	126.1	1.18		16049.3	8167.91	19578.1	12481	9459.54	12002.1	14244	10252.5	17929.6	11941.7	15006.3	17797.3	15666.3	14063.5	15894.6	204.072	0.0268656	921.975	0.0268656	0.0268656	186.196	0.0268656	624.108	158.582	1156.17	301.862	591.16	0.0268656	32.6852	421.5	748.098	1759.24	2436.3	316.107	2115.3
V125	Ribose-5-Phosphate	0.1763	-2.5039	1.1841e-18	5.98237179052168e-08	0.805255812130857	9.2884e-23	2.52335038150415	0.0505460456166194	123	231	97	1.18		74494.3	145234	31174.5	38724.3	60190.1	56924.9	0.0268656	52832.6	67120	84295.7	0.0268656	14428	47594.3	53064.7	64234.3	261659	351853	401472	251636	277641	296531	344778	285387	277819	306251	251922	291746	235990	272322	353696	330940	308664	288044	265687	304782
V128	Isoproterenol	0.51307	-0.96278	2.2952e-09	1.64358139417726e-06	0.000711946567504421	6.355e-06	1.76064485943261	0.0577301356802221	126	212.1	194.1	1.18		18765.9	20557.6	26668.9	19470.9	20113.9	31442.4	24045.5	29736.7	26114.1	15314.1	26130.1	25370.6	30736.2	12504.4	20870	55051.1	66387.5	64955.6	50039.8	28251.1	40717.6	34239.6	25441.2	31252.3	54278.3	54479.5	63677.2	0.0268656	37987.8	42755.6	46652.2	30820.1	45968.6	56176.8	46309
V129	Jacobine	0.52782	-0.92189	0.0066821	0.0103131732851831	0.611867418226716	0.014057	1.12335283423707	0.0350294141555325	127	352.2	188.1	1.18		2468.8	2893.33	232.911	108.61	44.2635	1529.58	0.0268656	2981.93	2264.99	414.043	182.129	497.455	3465.88	234.696	1706.1	0.0268656	3294.72	2605.5	310.508	2875.02	2193.04	3637.1	1881.04	2598.61	767.585	970.21	1941.4	5557.12	2838.55	1653.62	1633.05	2542.21	2530.79	2197.44	4263.74
V134	Nicotinamide	3.0422	1.6051	0.0010887	0.000746475603518442	7.48954367099765e-13	1.2494e-05	1.72049596833839	0.0747473196433063	132	123.1	106	1.18		74438.1	5026.18	10835.1	24094.2	34443.5	4035.21	19256.6	10575	34190.4	31774.5	34872.8	51543.6	51682.8	51956.8	36017.1	8999.27	18739.9	8136.35	7498.69	9265.39	4698.21	6516.3	9385.59	8717.02	9697.91	11628.9	9271.03	6124.88	15644.7	7709.82	11956	11600.5	11807.6	7266.99	6577.59
V137	Thymidine 3,5-cyclic monophosphate	1.7289	0.78988	0.00052071	0.000228574678516663	0.569701050141386	0.00093345	1.41136323974669	0.0416405594006395	135	305.1	127	1.18		4367.73	1884.7	3169.89	4032.33	3554.83	526.233	4474.81	2681.78	4959.69	4461.65	3322.2	3722.48	5052.96	5433.69	3531.04	4127.09	2299.84	1984.9	0.0268656	653.517	3564.6	2623.77	1935.37	2202.56	2330.86	3294.71	2881.5	0.0268656	845.034	102.884	3810.62	2732.13	2945.64	142.489	2585.98
V141	3-Indoleacetic acid-2	0.39485	-1.3406	1.9771e-06	9.32575175966128e-06	0.31488842246088	4.3426e-05	1.64330221433891	0.0288278246237859	139	176.1	132.1	1.28		1919.33	3590.35	0.0268656	0.0268656	0.0268656	5256.93	718.286	4389.77	4867.89	2722.29	6056.57	3356.12	790.499	2588.46	2645.87	4839.25	13101.6	6895.3	12203.2	5882.7	5551.09	6675.87	5865.25	4147.57	10317.8	7928.01	9520.66	7454.54	8334.66	3895.35	10073.3	6743.83	6534.66	996.027	6657.49
V146	3-Deoxycytidine	6.6301	2.729	2.0577e-05	1.75923518811953e-05	0.0191587089975893	7.7453e-07	1.86773682335295	0.043375271410904	144	228.1	112.1	1.49		5190.97	2532.71	595.8	3338.12	7054.1	5749.42	7109.2	6016.69	5376.82	6779.43	8380.2	6960.68	1491.14	5203.82	0.0268656	949.083	3954.04	0.0268656	0.0268656	372.012	499.064	699.329	788.438	1220.18	0.0268656	0.0268656	306.634	0.0268656	685.254	0.0268656	602.626	0.0268656	242.486	384.865	7684.72
V147	Hirsuteine	2.2635	1.1785	0.011654	0.00894639879694108	0.00785298690968311	0.0066068	1.2115545724814	0.0393579074066139	145	367.2	326.4	1.49		2600.33	9980.28	0.0268656	1948.1	9870.38	3621.29	1143.98	12528.4	7333.16	3390.33	4548.33	1688.39	11348.8	6576.52	6461.53	542.905	191.338	1073.57	0.0268656	4137.88	2940.5	6867.67	1907.04	5447.9	0.0268656	2101.17	2274.5	4295.63	0.0268656	2241.17	533.631	1169.28	817.294	9189.35	6051.97
V161	N1-Methyl-2-pyridone-5-carboxamide	0.45691	-1.13	9.4681e-08	5.95446499893383e-06	0.00978621947901012	4.416e-05	1.64322237797189	0.467554354241964	159	153.1	136	1.69		656526	339531	571975	232089	232443	397836	384461	180102	374872	776180	423193	562054	211737	651612	444758	1.30601e+06	942454	632086	1.36995e+06	652829	1.42823e+06	530391	861517	625446	768415	830067	784170	1.10889e+06	698707	879081	1.05625e+06	449145	1.29888e+06	355842	630307
V173	1,7-Dimethylxanthine	3.2783	1.713	0.024215	0.0601247322693952	2.4992774860507e-12	0.0047877	1.24159652745848	0.821603690584564	171	181.1	124.1	2.09		563270	817669	2.03784e+06	0.0268656	50447.7	1.31679e+06	187775	1.48678e+06	458385	488292	917117	268343	180271	0.0268656	0.0268656	0.0268656	15159.8	86079.8	283899	175862	0.0268656	217223	76170.9	130680	30563.3	105258	140806	62510.5	39803.7	72232.7	384361	246964	126424	171436	203906
V177	Tromethamine	0.52499	-0.92963	0.00014432	0.00038134238300895	0.247150693945573	0.0019631	1.38507198976464	0.0176635341682101	175	122.1	120.1	2.09		416.869	0.0268656	1426.81	385.556	1388.28	90.5847	1467.59	557.03	1513.08	1957.46	1407.51	1612.68	1718.23	2222.03	1070.35	2457.68	1810.27	850.461	36.1092	1200.73	3529.53	2275.3	2546.56	1985.55	1631.85	3165.08	1478.39	3155.24	1568.29	1917.29	2836.69	2005.37	0.0268656	1839.41	3397.49
V214	lenticin	0.45624	-1.1321	0.0011647	0.00239958927767612	0.0216314999936912	0.020196	1.0665398954748	1.48340981007437	212	247.1	188.1	2.6		2.21977e+06	1.74062e+06	1.3739e+06	1.78518e+06	673525	0.0268656	864375	0.0268656	636777	4.01051e+06	816756	894845	1.30957e+06	3.65647e+06	1.1949e+06	3.93833e+06	2.03256e+06	1.2803e+06	2.48143e+06	2.03582e+06	3.9087e+06	3.98992e+06	4.27671e+06	3.53782e+06	2.9045e+06	2.12608e+06	1.57388e+06	1.19073e+06	0.0268656	3.17285e+06	0.0268656	2.65592e+06	6.96516e+06	2.21563e+06	7.46084e+06
V217	2-(4,6-dimethylpyrimidin-2-yl)-5-methyl-N-phenylpyrazol-3-amine	2.5979	1.3773	0.0025242	0.000683784049667816	3.40797848159065e-08	0.00012161	1.56919659997059	0.488295955971474	215	280.2	85	2.7		105008	694931	120856	377104	663869	334872	9655.54	223052	701458	241871	414841	528308	360231	244014	135150	167145	102793	126938	171844	213734	17745.6	160815	120854	211573	17720.8	141410	88983.5	39496.5	209723	193989	54632.5	181607	69803	90266	63211.1
V218	N-Acetyl-5-hydroxytryptamine	4.6362	2.2129	0.033314	0.0369330065707851	6.0263204191185e-10	0.0097691	1.19816234623372	0.0370136929983804	216	219.1	160.1	2.7		613.865	7773.04	1035.83	46.1808	796.552	0.0268656	0.0268656	0.0268656	3025.32	14009.2	2642.06	3482.5	2430.17	15420.3	10993.9	0.0268656	0.0268656	242.945	0.0268656	315.02	0.0268656	372.306	0.0268656	296.514	181.129	137.591	314.018	25.5473	98.2462	73.5025	1442.96	1048.96	0.0268656	0.0268656	0.0268656
V223	5-Hydroxyindole-2	9.1771	3.198	3.2174e-15	5.98237179052168e-08	0.0226044156209077	2.9948e-25	2.54916818574652	0.0310692605107978	221	134.1	116	2.8		25003	22773.3	21761	22320.9	28991.8	23322.1	16331.2	22355.2	24862.4	22142.4	24343.7	24791.2	31645.4	23658.7	24952.2	1677.61	660.803	3170.29	260.363	5027.9	0.0268656	5668.56	3930.31	5563.01	248.696	309.908	153.308	1053.39	5414.85	816.866	389.94	1812.52	0.0268656	603.392	1318.07
V229	Caffeine	6.4757	2.695	0.00078087	0.000477983001411495	3.58086125623003e-21	4.0462e-06	1.7888992995892	0.518026340432562	227	195.1	138.1	3		335754	752134	800737	164429	185890	722706	0.0268656	757460	345707	45759.3	406508	179942	465200	0.0268656	341781	54619.3	24557.8	68975.4	38685.9	55047.9	90083.2	42313.9	69616.7	48535.6	34602.1	48019.7	52757.8	80955.1	29850.7	79882.5	55976.5	7437.55	0.0268656	91981.9	20918.6
V240	Steryl sulfate	2.2718	1.1839	1.347e-09	1.72778886887212e-07	0.823571628973336	3.0124e-09	2.08135249876344	0.0237672407827937	238	329.2	99	3.1		17754.3	22451.4	26301.7	28805.5	28170.7	28879.2	33258.4	28864.7	25860.8	19023	21746.8	23951.8	30464.3	15756.9	22935.4	10315.7	16413.8	6111.56	9788.16	8905.82	14295.8	8931.41	1404.05	8565.06	241.554	13076.4	10054.5	16506.1	12781.3	10712.3	4386.3	2486.92	10249.3	13911.9	21279.2
V244	Phenylacetylglutamine	2.7402	1.4543	0.0016923	0.000523849688434957	1.77791843117288e-07	6.7348e-05	1.6141976156315	2.1484233064245	242	265.1	130.1	3.2		2.24354e+06	8.02681e+06	1.00342e+06	2.07857e+06	5.18208e+06	5.15335e+06	2.68808e+06	8.10856e+06	1.13521e+07	4.9531e+06	5.16928e+06	4.53032e+06	7.82425e+06	2.42557e+06	868311	1.44073e+06	1.42879e+06	1.99931e+06	1.12507e+06	3.45726e+06	71541	3.51406e+06	1.38173e+06	3.53242e+06	851882	668527	1.19437e+06	1.36072e+06	2.98152e+06	1.6126e+06	891234	2.64438e+06	1.33292e+06	1.23826e+06	712201
V246	2,5,6-trihydroxy-5,6-dihydroquinoline	3.7821	1.9192	0.0002717	8.36025754405696e-06	8.69333477890333e-15	5.9347e-07	1.90632212135678	1.09416353217403	244	180.1	105	3.3		842134	1.48923e+06	3.14627e+06	1.225e+06	3.67009e+06	1.26436e+06	498186	1.86505e+06	2.18766e+06	1.81867e+06	1.39712e+06	1.31413e+06	2.6297e+06	1.07513e+06	48303.9	287489	290495	340988	280255	387649	169773	388413	300243	381398	329172	376112	340228	201662	384285	334814	637927	532458	464966	429438	289230
V247	3-Methyleneoxindole	5.3246	2.4127	0.019312	0.00448123597570237	1.01477457404654e-24	0.0025304	1.3227608550634	0.17811580059663	245	146.1	128	3.3		84450.8	126042	23868	60979.4	119854	870.965	157157	505191	102885	0.0268656	129324	0.0268656	215429	54761.5	24792.4	18611.2	7128.48	24701.8	2445.46	21983.3	11740.9	29877.7	22074.8	28228.4	23581	15859.9	18925.7	1289.69	10721.4	19283.3	7803.09	25094.5	28965.8	12390.8	19707.6
V250	Hippuric acid	3.546	1.8262	0.00044386	3.81258936146797e-05	3.77934663379125e-13	1.9117e-06	1.85034453226177	1.62732483718026	248	180.1	105	3.3		1.35495e+06	3.24821e+06	7.44156e+06	3.2193e+06	7.68916e+06	1.93227e+06	544918	3.25023e+06	3.93767e+06	4.23323e+06	3.57109e+06	3.16835e+06	7.05559e+06	3.4038e+06	776228	989289	583626	1.19924e+06	595392	1.19015e+06	408148	1.26411e+06	684546	1.28332e+06	527610	986001	1.06728e+06	88224	939732	824998	1.34581e+06	1.22099e+06	920614	610833	363514
V251	1-(4,6-dimethylpyrimidin-2-yl)-3-methyl-N-phenyl-1H-pyrazol-5-amine	2.4213	1.2758	0.00051178	1.62346127857708e-05	3.83497834326482e-07	7.7022e-06	1.75077661140097	0.364851032115158	249	280.2	85	3.4		231813	452383	237958	250721	566425	233304	0.0268656	144334	408131	166100	228908	377538	474050	242030	284556	121222	94148	119560	181893	177693	22719.7	169030	112801	159716	73375	172675	129470	41406.5	158293	145840	35531.1	98557.6	96635.8	46257.6	79180.7
V254	Phe-Pro	0.60441	-0.72641	0.00044236	0.000523849688434957	0.794560429802337	0.0019686	1.34630398697009	0.138505101493438	252	263.1	70.1	3.4		135707	79638.3	77304.8	102576	3232.31	82013.7	140300	114342	52415	77911.3	62966.6	40177.4	25076.7	58513.8	61515.4	133773	165917	79837	88599.1	118727	95786.4	106552	200640	133200	131133	204349	135339	116149	166770	66058.3	159588	34044.7	171973	115218	105901
V261	Ractopamine	4.6221	2.2086	0.00018589	4.18232499062717e-05	3.49306855334696e-06	1.5848e-06	1.83920637670481	0.0390715621793298	259	302.2	107	3.71		3024.12	6055.6	6178.32	1860.66	3657.38	2454.27	114.527	7293.53	5688.26	4766.41	4353.75	1091.61	6827.43	3437.01	459.508	389.047	310.919	207.808	58.5763	2582	0.0268656	2298.79	0.0268656	1925.48	275.03	296.943	323.611	469.785	2058.2	704.041	0.0268656	716.14	0.0268656	1765	1453.91
V262	3-(naphthalen-1-ylmethyl)-1,2-dihydro-4H-pyrazolo[3,4-d]pyrimidin-4-imine	0.40251	-1.3129	0.0015483	0.00503183848153256	0.143020589079179	0.015193	1.1039290343739	0.00974394293972054	260	276.1	154.1	3.81		121.655	67.361	474.392	0.0268656	0.0268656	340.443	83.4703	260.051	0.0268656	0.0268656	205.448	136.458	0.0268656	0.0268656	139.951	359.885	727.456	351.978	0.0268656	294.854	195.956	345.063	67.0885	340.869	49.4594	79.7981	237.698	0.0268656	308.124	170.232	60.1225	498.4	518.401	0.0268656	145.663
V264	2-Hydroxyquinoline	8.2509	3.0446	0.0077658	0.000364254477396916	2.8659854618711e-25	0.00044285	1.47799654276935	0.167234926774547	262	146.1	128	3.91		69850	72052	7279.89	24453.1	74023.2	18534.7	109426	278925	96405.3	0.0268656	67656.9	0.0268656	95774.9	28854.4	17404.7	4502.39	4092.45	7907.89	798.203	7027.85	2933.56	8620.72	3855.97	8390.31	6241.61	3238.84	6992.3	123.306	3177.57	4425.33	7078.8	13684	6889.2	8624.21	5555.52
V268	5-Hydroxyindole	2.7583	1.4638	8.8143e-07	6.17644674478324e-07	0.000979767977254685	3.296e-10	2.14462746352338	0.0895712291422529	266	134.1	77	4.01		15117.6	26293.9	25386.9	15005.6	24422.1	34158.5	9032.5	28115.8	25323.8	21527	30166.6	21539.5	26738.5	14190.6	15978.7	5663.07	10120	7011.63	6652.97	7731.7	2933.34	7662.71	6454.09	7382.93	6527.72	7507.18	6979.89	3696.96	8962.34	6404.39	8711.82	10960.2	4032.54	4559.84	4771.86
V279	Flurtamone	6.5995	2.7224	0.006931	0.00194751931318619	1.47924730812911e-09	0.00067294	1.44898312492079	0.0516438511889297	277	334.1	289.1	4.21		6908.96	1995.36	333.478	0.0268656	6513.95	0.0268656	1049.76	5993.15	4934.18	2981.86	1035.6	795.176	447.358	4134.07	0.0268656	2422.06	57.4005	1.076	803.883	0.0268656	1571.29	0.0268656	25.77	585.503	0.0268656	723.559	940.718	0.0268656	0.0268656	0.0268656	566.096	0.0268656	208.241	506.487	2080.29
V289	L-Octanoylcarnitine	49.838	5.6392	4.9186e-09	3.38727827710935e-08	3.47365492339864e-18	3.5588e-19	2.46194720731567	0.0272196808019654	287	288.2	126	4.51		10260	5501.78	13584.5	8536.85	9529.83	7459.68	14219	6210.41	10988.4	11067.6	4148.05	11615.2	12574.5	10184.9	12596.2	521.442	155.781	376.936	0.0268656	0.0268656	1508.03	0.0268656	0.0268656	0.0268656	637.301	0.0268656	297.155	1075.94	0.0268656	293.057	0.0268656	301.742	376.939	0.0268656	22.4723
V293	(2E)-octenoylcarnitine	0.62528	-0.67742	8.1117e-07	5.31169003034582e-06	0.586644056889512	7.2655e-06	1.74980814751078	1.10237090632422	291	286.2	85	4.72		4.49724e+06	2.25869e+06	1.78633e+06	3.09446e+06	1.41877e+06	2.32986e+06	3.23024e+06	2.12719e+06	4.06579e+06	3.62058e+06	3.0722e+06	3.27767e+06	2.95439e+06	2.94406e+06	2.19524e+06	3.92241e+06	3.49632e+06	4.14561e+06	2.77537e+06	4.53021e+06	4.28166e+06	4.57247e+06	3.40381e+06	4.62015e+06	3.37622e+06	5.13356e+06	4.6029e+06	4.78267e+06	4.55241e+06	4.31999e+06	4.57149e+06	6.08587e+06	6.6744e+06	2.42726e+06	4.76193e+06
V296	Kanamycin sulfate	1.747	0.8049	0.0073928	0.00327871632229423	0.470037916420241	0.013472	1.12061821819212	0.0156587668363898	294	243.1	69.1	4.72		2390.58	2024.68	4835.98	4105.45	3807.7	3352.31	2363.89	2548.45	1933.75	0.0268656	3993.99	3237.56	700.186	1764.65	3282.56	2209.9	0.0268656	3156.4	1647.12	1411.65	1331.8	659.504	1048.75	1388.83	1944.94	1913.19	2290.66	338.333	1718.35	1988.22	0.0268656	376.384	0.0268656	637.069	0.0268656
V298	Gibberellic acid	0.022788	-5.4556	0.0002084	0.000182882005915094	8.9972617560775e-20	0.016934	1.09025380678663	0.00428787958042226	296	367.1	143.1	4.82		0.0268656	17.88	0.0268656	9.4554	22.6385	0.0268656	1.50879	22.6996	0.0268656	0.0268656	0.0268656	0.0268656	27.8859	0.0268656	4.30148	200.036	35.3414	165.692	0.0268656	493.187	44.2154	323.695	39.5258	919.966	0.0268656	0.0268656	0.0268656	32.5038	0.0268656	1385.42	450.895	115.381	177.726	22.289	44.848
V309	Decatrienoyl carnitine	0.58664	-0.76945	0.001067	0.000683784049667816	0.419087819757416	0.0015857	1.35795883307838	0.43933166551599	307	310.2	85	5.12		732013	282172	387122	467693	41433.9	182615	335403	48686.3	635072	497025	226313	385803	277466	233875	82758.7	605534	536309	879459	252392	567283	513263	616219	111722	648435	657697	505700	862789	143702	483566	485270	672253	657309	659044	380983	694687
V321	3-Indolepropionic acid	1.5081	0.59273	0.017775	0.0160177651083584	0.4702724352873	0.032173	1.01744994749662	1.07071056868752	319	190.1	130.1	5.32		1.12592e+06	2.34235e+06	2.43446e+06	1.53273e+06	4.69079e+06	2.14816e+06	1.49909e+06	2.62576e+06	2.66774e+06	2.26885e+06	1.60207e+06	2.00274e+06	2.73335e+06	1.47565e+06	675397	963157	374000	1.25765e+06	663232	1.19407e+06	709114	1.25494e+06	128537	1.22387e+06	870827	1.11149e+06	1.43198e+06	410343	839462	942008	1.50752e+06	421898	1.64875e+06	1.7113e+06	1.09612e+06
V324	DL-alpha,epsilon-Diaminopimelic acid-2	6.1048	2.6099	0.026025	0.0256100798403241	4.35434967206142e-14	0.005031	1.26372711897576	0.0414247421653459	322	191.1	117.1	5.32		7400.26	0.0268656	335.862	8509.09	435.698	1405.94	1175.06	0.0268656	1671.74	0.0268656	7453.19	4994.91	888.633	1205.99	68.0643	76.9639	0.0268656	13.0439	0.0268656	79.0915	72.9497	152.732	133.333	183.795	0.0268656	38.7246	130.833	0.0268656	0.0268656	0.0268656	1024.3	0.0268656	0.0268656	865.321	217.667
V328	Isophorone	1.537	0.62015	0.011178	0.00750564914735456	0.10066946660228	0.011814	1.14160385930317	0.0639824013770273	326	139.1	69	5.32		24172.1	17047.3	19803.6	18446.3	24726.7	11939.1	13727.8	14035.1	8887.16	14526.2	3766.14	12420.4	19914.4	7922.24	5575.85	8517.04	0.0268656	11198.5	870.506	13399.6	11542.2	11093.2	0.0268656	12423.6	2318.87	13647.8	11672.5	16222.5	13201.6	14225.7	6589.24	10051.4	11988.3	9765.78	2699.12
V339	Gibberellin A53	1155.7	10.175	0.023051	3.84980901336514e-05	7.64520873918266e-73	0.0033938	1.28281300344674	0.0307213159270689	337	349.2	215.1	5.72		222.554	866.438	86.5897	0.0268656	101.577	1314.26	6063.78	11522.2	948.884	0.0268656	591.855	0.0268656	12011.1	1572.6	5678.87	0.0268656	0.0537313	0.0268656	0.0268656	0.0268656	15.2086	0.0268656	0.0268656	0.0268656	0.0268656	0.0268656	0.0268656	24.5521	0.0268656	2.55614	3.3975	0.0268656	2.35429	0.0268656	0.0268656
V344	12OH-JA	1.667	0.73728	0.0011804	0.00124918914099467	0.211550127759652	0.010736	1.15108516546568	0.0221555407059463	342	227.1	180.2	5.83		1654.26	1074.44	1524.38	1348.4	1038.61	779.259	764.638	1286.58	571.969	1352.88	1847.7	1045.71	1134.89	1653	768.128	1824.38	556.052	456.654	1275.45	357.304	1949.6	447.611	71.7863	683.316	191.516	469.195	744.387	1279.91	604.076	170.117	1052.59	1048.71	270.054	721.968	1769.53
V345	21-Deoxycortisol	2.655	1.4087	0.0026856	1.29118390667234e-06	5.78723451798041e-15	6.7348e-05	1.62083447973622	0.161733319961079	343	347.2	329.2	5.83		73974.1	56425.1	142044	59291.5	78541.9	111055	105304	198653	163680	123448	140234	116010	440343	118183	167988	44635	30739.6	53752.8	59381.6	62615.4	68758.9	76861.1	72040.5	64946.1	79379.8	54691.6	67218.3	77791.4	29299.4	52541.7	55776	47516.5	36487.4	64672.5	55295.9
V346	4,7-Phenanthroline	0.30179	-1.7284	2.8144e-05	2.61964600173327e-05	3.50699060523457e-09	0.0047985	1.23627533697035	0.421555678128088	344	181.1	163.1	5.83		64718.8	52526.2	53450.3	26297.4	0.0268656	47875	36444.2	67557.1	42631.9	29489.6	46816.7	34917.4	49593.9	40531.1	59808.3	391721	101383	84807.5	57038.9	0.0268656	559654	61121.4	0.0268656	119731	126712	173420	225429	215435	0.0268656	124912	163273	123262	212766	76053.6	60503.3
V348	Corticosterone	2.4625	1.3001	0.0057069	1.4554894969834e-05	8.95363295430904e-12	0.00037631	1.49685835076774	0.197659980209064	346	347.2	329.2	5.83		41664	74139.1	171439	72084.8	98814.4	104756	91635.1	202191	110244	128923	116761	74988.2	438532	117300	165258	51625.4	29946.3	39212.2	47064.5	77150.5	76462.8	103592	52580.4	89801.6	83741.8	63265.2	81553.7	77954.5	17213.2	52336.3	47735	45088.2	41638.6	50222	58096.6
V349	Diethyl phthalate	0.15154	-2.7223	3.9007e-06	1.89840989219594e-05	8.9757766947965e-10	0.0015005	1.36612684228015	2.41759069690065	347	223.1	181.1	5.83		42346.8	166745	1.75327e+06	0.0268656	534784	691934	628157	1.28334e+06	58799	493357	1.19813e+06	572245	739314	960761	790711	1.3431e+07	3.09047e+06	5.97416e+06	0.0268656	0.0268656	1.71962e+07	3.13146e+06	1.38795e+06	2.59638e+06	992132	7.2271e+06	6.26255e+06	4.24161e+06	0.0268656	2.93087e+06	4.36579e+06	2.95842e+06	4.48916e+06	1.81134e+06	3.11417e+06
V351	Glycoallocholic acid	4.7015	2.2331	0.0049729	0.0056030082530802	1.7584095998197e-18	0.00020399	1.53277574031449	1.85228971635714	349	466.3	412.3	5.83		1.27329e+06	575741	0.0268656	1.55336e+06	1.39076e+06	0.0268656	5.39499e+06	2.03145e+06	4.92939e+06	2.49294e+06	1.79283e+06	2.76995e+06	0.0268656	2.68876e+06	370285	388833	399626	306040	129008	195488	852681	135909	313239	236091	557507	220861	399780	874967	256767	270006	711867	440961	437627	201776	353818
V363	Glycocholic acid(M+H2O+H)	3.567	1.8347	0.01597	0.00384981356519121	6.83059084048266e-17	0.0019943	1.33562049851526	0.244942964957794	361	488.3	470	6.13		101043	8321.55	1099.32	23507.8	8740.6	0.0268656	46470.4	28239.3	78311.9	22332.3	19189.1	40183.3	5808.67	29092.3	11408.6	9280.9	4496.04	6234.02	2379.96	6050.75	16083.4	6312.23	8018.53	8582.03	3200.97	5298.73	7035.9	15260	3777.17	5776.72	18881.5	7448.64	4432.24	9480.25	7403.29
V364	Glycocholic acid(M-H2O+H)	15.154	3.9216	0.024588	0.0106277599162569	5.86866742658209e-33	0.0037977	1.26894891278027	0.898360235739229	362	448.3	309.3	6.13		357698	314847	0.0268656	51681.3	71083.3	114510	509406	168944	1.65732e+06	570327	0.0268656	350666	241290	0.0268656	0.0268656	43285.6	26934.3	29966.5	20471.2	42370.4	11914.4	35062.5	4739.89	44433.1	0.0268656	27888.5	22170.5	8494.66	52401.1	30881.1	30284.2	14755.4	4971.66	28873.6	16834.4
V365	Glycocholic acid(M+H）	3.8427	1.9421	0.0043933	0.00603649330164444	3.78213551557783e-16	0.00016963	1.54575948304556	2.3391687855036	363	466.3	430.3	6.13		2.60335e+06	807923	0.0268656	2.73767e+06	2.32219e+06	179599	8.26456e+06	3.16329e+06	7.58339e+06	3.83302e+06	3.87368e+06	4.97162e+06	0.0268656	4.59262e+06	822943	822221	685828	974247	318803	483958	1.81662e+06	479208	1.05692e+06	591209	1.15134e+06	620931	943937	1.91169e+06	623198	570214	980051	659168	592404	429370	831883
V376	Biliverdin	1.9487	0.96254	0.0049254	5.7653993839771e-05	5.65622581198163e-11	0.00030656	1.50646392089182	0.326335676875888	374	583.3	297.1	6.33		375047	354511	499938	271661	166659	368020	271146	579179	474015	221861	259205	265063	1.04379e+06	192714	478854	191166	104855	147227	189154	209937	241052	234400	85321.6	209883	94693.2	253298	222834	291062	190133	178070	169495	221727	156608	187289	206321
V399	Midazolam	5.1652	2.3688	0.032448	0.645425658946353	8.49166158432725e-19	0.0067327	1.26219891678067	0.0179294162735419	397	326.1	207.1	6.63		0.0268656	496.905	399.236	0.0268656	39.0109	904.006	49.1681	436.749	0.0268656	0.0268656	46.8449	0.0268656	355.544	0.0268656	417.708	18.1252	4.12035	107.695	0.0268656	26.8813	68.3525	18.185	0.0268656	43.7896	78.7419	52.6526	119.359	35.574	12.8196	21.745	41.5323	11.6313	0.0268656	0.0268656	75.3155
V411	Phenylacetylglutamine-2	6.4367	2.6863	0.011759	0.169009958750636	1.0725628053832e-22	0.001036	1.42244323697779	0.079037812144809	409	265.1	147.1	6.73		6840.58	0.0268656	1246.09	3086.16	9308.68	0.0268656	7781.37	3542.08	4774.18	161.53	0.0268656	3844.43	38.6234	1328.66	0.0268656	341.015	1116.77	761.818	0.0268656	573.37	0.0268656	452.413	237.217	541.624	738.112	455.768	595.872	0.0268656	1051.4	309.012	552.136	400.976	372.204	173.509	458.363
V415	tridecenoylcarnitine	5.3365	2.4159	7.4922e-06	1.64358139417726e-06	1.81565403255519e-20	7.5123e-11	2.17807797945432	0.653130675850999	413	356.3	85	6.84		665961	546077	1.48528e+06	608806	750374	411751	470785	628277	101344	937269	624683	501730	977287	991977	707812	178435	113540	151574	97460.3	147613	119635	108155	114974	154718	159596	124756	135293	82083.9	165666	142321	172868	159789	145971	84074.1	112841
V418	a-linolenyl carnitine	0.48564	-1.042	6.9648e-06	0.000332355646839408	0.0069245431683785	0.00093888	1.40568210488057	0.0772801946223862	416	422.3	85	6.84		21873.2	13571	9206.92	13112.3	6205.1	17143.9	28568.4	15833.1	21243.9	9867.43	3471.44	18137.5	14639.7	10781.7	25929.5	9474.66	51815	45479.3	7611	16747.2	29044	50404.4	46074.1	38915.9	13150.1	49806.9	45310	24095	13604.7	22830.5	14911.2	40271	46940.8	17056.7	12629.1
V422	N-palmitoyl threonine	4.4754	2.162	0.00052928	5.95446499893383e-06	1.54603110643316e-14	2.3955e-06	1.84464	0.767392076968461	420	358.3	85	6.84		657849	149984	1.54498e+06	329374	943292	55272.8	438599	466127	444408	426074	199979	542010	800020	637291	470595	300530	175372	90369.6	79302.3	109578	247470	105938	112503	193128	90462.4	164716	136716	87849.1	119606	134497	116192	122708	122901	16903.6	180167
V431	Sphinganine	1.7993	0.84744	0.0145	0.00929006198134282	0.129601719754134	0.016934	1.09381515924368	0.177191630746406	429	302.3	284.3	6.94		129640	37714.6	29288.9	54771.9	83658.7	7230.72	35440.1	51911.5	131025	101835	78336.6	94424.8	180225	119321	75722.8	36766.2	29126.8	40444.1	41656.5	37462.6	35254.1	34518.8	44674.8	36019.5	43811.1	32799	35649.6	35222.8	34430.4	38593.8	95581.5	43183.3	61508.1	5641.51	18889
V436	Glycodeoxycholic acid	4.5897	2.1984	0.03012	0.0430303160396899	9.05654484517705e-21	0.0057844	1.22130405799394	0.461708295824392	434	472.3	454	7.04		157609	54756.1	0.0268656	47911.9	10291.3	0.0268656	128735	61889.9	284250	19478.9	10103.2	113673	32828.4	21768.7	78.8046	12550.4	20218.6	16242.2	1912.08	8349.31	29471.4	16637.3	11598.3	15113.5	22027.9	0.0268656	15976.8	22326.1	798.099	8126.37	8586.02	22123.4	29271.5	12912.6	17756.1
V437	Glycodeoxycholic acid-2	4.2775	2.0968	0.0097102	0.00025082243352632	8.10634745494014e-18	0.00078124	1.42630269846981	5.1933029345492	435	450.3	414.3	7.04		1.93769e+07	5.43772e+06	0.0268656	9.5668e+06	4.58761e+06	0.0268656	2.26911e+07	9.60654e+06	3.49271e+07	4.05417e+06	6.10963e+06	1.76273e+07	3.50997e+06	7.0115e+06	3.02327e+06	2.66438e+06	3.16443e+06	3.14613e+06	0.0268656	1.77547e+06	5.46431e+06	2.25654e+06	557532	2.53105e+06	2.66438e+06	516277	2.979e+06	4.36712e+06	1.25451e+06	2.043e+06	2.9701e+06	2.84094e+06	2.8336e+06	1.34283e+06	3.11092e+06
V438	Glycoursodeoxycholic acid	4.4165	2.1429	0.0092487	0.000571853857324126	1.66145673800118e-17	0.00072447	1.4328481956809	5.12373446812539	436	450.3	414.3	7.04		2.08315e+07	6.26145e+06	0.0268656	1.06724e+07	5.031e+06	0.0268656	2.18262e+07	9.36412e+06	3.38299e+07	2.05901e+06	4.23906e+06	1.67361e+07	3.80752e+06	6.47268e+06	4.06992e+06	2.83489e+06	3.23873e+06	2.33062e+06	0.0268656	783985	6.04451e+06	1.18505e+06	1.98594e+06	1.8772e+06	2.50528e+06	790812	2.28388e+06	4.34275e+06	319833	2.18461e+06	1.41778e+06	2.53465e+06	3.04454e+06	1.16253e+06	2.2287e+06
V448	(E)-3-(acetyloxymethyl)-5-(2-formyl-4-hydroxy-5,5,8a-trimethyl-1,4,4a,6,7,8-hexahydronaphthalen-1-yl)pent-2-enoic acid	1.9663	0.97549	0.00011305	0.000250113966700639	0.0140999019119227	0.004715	1.24158978006363	1.11069593284754	446	415.2	119.1	7.24		1.86218e+06	1.74476e+06	1.92404e+06	2.93079e+06	1.66118e+06	2.03322e+06	3.66145e+06	2.1399e+06	2.25155e+06	1.76459e+06	1.60774e+06	1.99348e+06	2.07787e+06	1.46186e+06	1.91881e+06	2.01392e+06	4.27459e+06	184358	86948.6	0.0268656	1.04966e+06	166758	928781	290161	2.90941e+06	2.99777e+06	1.76561e+06	0.0268656	1.95577e+06	0.0268656	0.0268656	56738	272646	700470	519930
V457	LPC 16:2	1.7578	0.81374	0.00981	0.00240756503007701	7.26751531638063e-05	0.0026785	1.34922561067023	0.363848275542891	455	492.3	184.1	7.34		152800	267869	374983	251544	87200.7	183932	28901.3	94776	126643	166276	234594	140686	66197.7	146367	115884	104502	153943	106720	66516.6	75864.9	104102	98371.4	100808	101844	103115	104743	118839	67687.2	90180.8	61107.9	75187.8	72425.9	248348	98480.7	64409.7
V462	Deoxycholic acid-3	3.0587	1.6129	0.0034369	0.000626015894675738	1.22417733046008e-05	0.00039109	1.49143671943885	0.568474836188521	460	410.3	357.3	7.44		171642	178929	167882	503004	623336	478163	1.16645e+06	737322	600785	181712	76425.2	386488	722922	28896.1	327310	194653	167017	50504.5	791.006	417673	41990.7	362035	66874.8	495501	26349.9	18117.2	94768	59365.8	141047	302544	72908.3	95457.2	108267	133191	83727.7
V463	Sphingosine-1-phosphate	2.0993	1.0699	4.6084e-05	2.97540462553143e-06	3.04293935984386e-11	1.6519e-08	2.03636902682256	0.57976849910167	461	380.3	264.3	7.44		3.02647e+06	2.26764e+06	4.58235e+06	3.19262e+06	3.59506e+06	1.16988e+06	3.05895e+06	2.83786e+06	4.64599e+06	2.76842e+06	2.59091e+06	3.63343e+06	6.40629e+06	3.86989e+06	3.87156e+06	1.51464e+06	1.99777e+06	1.32288e+06	1.34564e+06	2.00467e+06	1.67655e+06	1.99896e+06	1.88605e+06	2.08122e+06	1.3542e+06	1.73248e+06	1.66338e+06	1.91158e+06	1.53873e+06	1.74714e+06	1.56145e+06	1.50702e+06	2.2841e+06	1.38818e+06	1.36472e+06
V465	Deoxycholic acid	2.9367	1.5542	0.048025	0.0554418590486908	6.02793529308543e-17	0.014566	1.13894898061534	0.947218953749484	463	357.3	339.3	7.54		45032.4	0.0268656	0.0268656	571552	2.27879e+06	385835	1.87152e+06	835620	197948	223208	0.0268656	663801	388631	486366	592554	231416	394235	114646	225414	229466	244326	324695	62059.6	277659	0.0268656	155014	155859	161661	127564	280926	127741	187989	57136.4	195610	225855
V468	LPE 19:2	1.9045	0.92944	0.00090999	2.01643094106841e-05	7.75068362953963e-06	3.6016e-05	1.68086974062437	0.370070070824636	466	492.3	184.1	7.54		205905	326587	493897	265172	108122	249959	178652	145590	182051	276670	171356	184006	97727	210978	240253	133253	235181	127289	95433.4	111244	111111	144999	132416	138601	92718	124004	130268	56802.1	117594	94892.7	152633	105697	180349	113465	95929.8
V471	4-[[[2-(3-ethyl-4,8-dimethyl-2-oxochromen-7-yl)oxyacetyl]amino]methyl]cyclohexane-1-carboxylic acid	1.9438	0.95885	3.5544e-05	0.000329350152928775	0.00307777961550669	0.0031101	1.28789148392159	0.314306814246927	469	416.2	120.1	7.64		207172	191885	218408	299368	168424	191716	306700	200748	217485	143603	172277	196399	192856	154236	211503	153113	431211	116111	25102.6	0.0268656	88114.5	58213.9	74715	38960.9	245361	213918	190473	0.0268656	198690	0.0268656	6501.3	0.0268656	13602.2	32118.3	0.0268656
V472	rac-Niranthin	2.1593	1.1106	6.1933e-07	2.76274152657535e-05	1.61800600040215e-05	0.00039169	1.48013014350557	0.283699727959744	470	415.2	135.1	7.64		154121	152535	172000	199470	165284	147807	194411	130122	158860	158454	139993	158633	124443	145469	141001	118024	302296	48080.2	27047.2	0.0268656	69861.5	0.0268656	46181.9	23635.4	179258	184331	148920	0.0268656	134111	7123.2	21157.9	22463.5	0.0268656	12411.5	8061.82
V473	4alpha-deoxy-phorbol-13-acetate	1.7451	0.80327	0.00073476	0.00481905476836678	0.00114177683071295	0.022482	1.05254467761267	0.919610661466534	471	432.2	415.2	7.64		1.29942e+06	1.47874e+06	1.58107e+06	2.20242e+06	1.00414e+06	1.38942e+06	1.92405e+06	1.35493e+06	1.04189e+06	1.04643e+06	1.3679e+06	1.24141e+06	1.40973e+06	1.1626e+06	1.53257e+06	1.54556e+06	2.9782e+06	293710	290757	0.0268656	791817	107054	717479	332536	1.8541e+06	2.38583e+06	1.58622e+06	0.0268656	1.52971e+06	0.0268656	80194.3	145471	0.0268656	86084.9	277156
V476	Acetylepisamarcandin	2.4328	1.2826	2.3864e-07	2.62535993907364e-06	0.0422341430318873	4.3426e-05	1.64515788621277	0.506524586514136	474	460.3	135.1	7.64		697252	573682	710981	955411	511082	692770	1.07795e+06	594959	714582	532446	561453	710174	580028	496661	701480	421132	1.24243e+06	164184	91543	0.0268656	224383	0.0268656	346339	106443	615635	695282	484991	0.0268656	492346	56516.7	55732.9	83730.4	0.0268656	209027	30687.7
V482	LPE 16:1-sn1	3.5877	1.8431	0.017017	0.0221150113185464	7.94813567608158e-17	0.0022783	1.32478024404005	1.17445134644985	480	452.3	434.3	7.64		1.05413e+06	326798	0.0268656	590632	152292	0.0268656	1.30731e+06	547505	1.84865e+06	396848	9510.34	691232	542806	212248	85190.1	160381	121771	242538	0.0268656	128713	316715	141701	125942	183727	249846	42033.3	208311	224512	46942.9	147960	188826	167568	172161	98685.8	223686
V487	DHA ethyl ester	3.0073	1.5885	0.042783	0.0221281817432795	4.25160546347096e-15	0.012343	1.16783255286756	0.955667033236256	485	357.3	133.1	7.74		214432	0.0268656	121125	531376	2.37211e+06	391169	1.57328e+06	786735	205999	114256	0.0268656	653302	367276	411520	551017	178699	406646	130310	77786.7	183344	224638	318815	152380	278270	14526.6	67975.1	131537	164703	112050	112609	155953	156137	127839	73878.6	211997
V497	LPC(15:1(9Z)/0:0)	1.8002	0.84819	0.0036004	7.06629930400377e-05	8.3380606343281e-07	0.00032255	1.50877112548507	0.232640498405721	495	480.3	184.1	7.74		68686.5	79719.2	141813	47362.8	38577.1	66621.4	19413.3	41483.5	60124.9	60860	47302.6	54997.3	29566.2	47303	54851.1	30942.3	36589.8	36489.7	17156.3	34239.7	22888.1	36173.3	31526.7	37496.1	34958.2	36679.6	37175	20726.8	38467.4	24431.6	56857.5	24080.5	47936.5	30815.3	26909
V501	LPC 15:0-sn1	2.0377	1.027	0.00068107	1.29118390667234e-06	2.7841620932104e-11	5.8424e-06	1.76593258974591	1.62867308052236	499	482.3	184.1	7.84		2.87877e+06	2.89673e+06	6.28036e+06	1.63783e+06	3.08159e+06	1.71205e+06	1.61072e+06	2.60799e+06	2.89406e+06	2.41385e+06	1.76427e+06	2.35032e+06	1.25308e+06	2.99355e+06	2.54119e+06	1.12074e+06	1.53053e+06	978525	911924	1.40604e+06	853766	1.48568e+06	1.69053e+06	1.64964e+06	1.24745e+06	1.36832e+06	1.25393e+06	948543	1.19565e+06	1.00341e+06	1.57447e+06	1.24726e+06	1.60195e+06	1.30851e+06	1.20569e+06
V506	LPC(17:2(9Z,12Z)/0:0)	1.7182	0.78089	0.0052434	7.81651575371708e-05	0.00205138500369112	0.0017889	1.35954583634513	0.18490841569798	504	506.3	184.1	7.84		71595.6	57279.8	149316	106029	32535.2	50588.8	65891.3	44974.3	44176.5	48481.1	67197.9	50979.7	45561	47642.7	46977.2	26676.9	38640.9	31762.5	19450.2	40325.8	14456.3	37909.6	49630	50489.6	47810.6	40812.3	44574	20884.9	35539.7	19648.2	49352.4	30458.5	85952.2	25433.6	31980.7
V520	pentadecanoylcarnitine	4.2083	2.0732	0.022602	1.29118390667234e-06	3.50289419474107e-24	0.0033947	1.31139436594289	0.483153692831066	518	386.3	85	8.05		119794	27643.1	553001	50327.9	100779	25571.9	61572.8	90808.3	80959.1	64229.8	50655.1	104073	126366	99256.4	91501.3	42340.1	32925.4	27720.3	17329.5	29011.3	30895.2	25366.8	21283.6	43869.5	17424.5	31959	40542.6	11287.5	22351.7	18050.6	31424.2	24295.5	23983.4	13301.3	21616.8
V521	LPC 17:2-sn2	1.6237	0.69933	0.017406	0.00282141898096371	0.022211058453786	0.014395	1.12613821549524	0.235673283167035	519	506.3	184.1	8.05		48022.2	61309	117721	43170.3	35201.3	47435.3	19962.1	46500.2	29756.4	37616.5	38249.3	30713.6	22723.3	36298.5	40476.8	26642.3	36329.2	32931.8	9066.58	46372.7	17059.5	14609	44994.4	35067	19952.1	27457.6	48353.9	3329.84	18291.3	11437.6	40783.4	26631	65824.3	28917.4	25818.7
V525	17-PHENYL TRINOR PGE2-SA	2.3383	1.2254	4.0044e-07	1.29563147713194e-05	0.0341599932530088	6.8591e-05	1.60844722618371	0.430542730457958	523	460.3	135.1	8.15		336543	362654	436464	571580	419007	350607	560582	330424	377200	310368	269420	361497	381444	268086	337694	336938	683802	60608.3	78943.5	0.0268656	165201	18666.5	177416	97220.9	349066	381733	276754	0.0268656	284315	0.0268656	13206.8	86497.4	0.0268656	50106.1	88584.2
V526	Linoelaidyl carnitine	0.57916	-0.78797	4.6698e-06	1.16793480584922e-05	0.533992937085038	4.6316e-05	1.6392463599555	0.322776913372209	524	424.3	85	8.15		648274	238678	632715	524127	306139	331918	831973	589259	357847	273690	230737	346804	444362	378723	557562	558675	1.22169e+06	618209	666844	818443	626911	787652	750177	915104	928273	675348	1.00205e+06	649130	560524	512625	653845	603455	1.04314e+06	749241	758319
V528	Linoleyl carnitine	0.60101	-0.73453	3.8099e-06	1.4554894969834e-05	0.563721498967653	3.5841e-05	1.65765843680744	0.11513560004715	526	424.3	144.1	8.15		69758.2	27446.4	86439.9	54537.6	44780.8	48860	96859.7	56593.3	47889	38197.1	25654.4	58483.2	55511.1	46743.9	75244.8	62609.9	160383	56782.4	81406.4	104782	73360.2	100902	75662.4	107795	119797	82242.8	113791	83935.6	70261.2	75564.4	98737.8	73230.6	123378	86230.6	73572.2
V536	LPC 15:0-sn2	2.2453	1.1669	0.0011226	7.9152092520465e-07	1.41854561922908e-11	1.5039e-05	1.71280854110888	1.86230489526782	534	482.3	184.1	8.15		3.22089e+06	3.17556e+06	8.22737e+06	1.76278e+06	3.19721e+06	1.68643e+06	1.88207e+06	3.02595e+06	3.61868e+06	2.76713e+06	2.00941e+06	2.72324e+06	1.6676e+06	3.50451e+06	2.92051e+06	1.23503e+06	1.74951e+06	1.00538e+06	839172	1.64494e+06	846428	1.39764e+06	2.08884e+06	1.81228e+06	1.31113e+06	1.4674e+06	1.38752e+06	924053	1.30688e+06	1.00636e+06	1.83828e+06	1.42433e+06	1.80412e+06	1.32991e+06	1.14493e+06
V537	LPC 15:0-1	2.3079	1.2066	0.00049945	4.80884064319121e-07	5.87293578593327e-11	3.128e-06	1.79808603523007	0.77897373803399	535	482.3	464.3	8.15		610881	713610	1.47547e+06	406960	610248	322874	425742	633301	728173	508805	313777	471937	318720	622537	546376	205671	317948	162608	177411	299196	141241	287616	358361	326137	240561	266203	222581	178771	236286	224848	291550	220634	358441	308482	186877
V541	Arachidonoylcarnitine	0.55868	-0.8399	3.9941e-09	2.08747810165137e-06	0.0354666012102501	2.1556e-06	1.8160770900752	0.0666835092143197	539	448.3	85	8.25		38974.4	24170.8	28698.2	38711.2	27297.1	25574.9	46517.8	17350.7	29672.1	31845.7	19410.4	37169.5	26886.6	34071.6	41192.8	56464.5	83915.5	57430.9	44898.9	59020.3	54713	63093.8	52939.1	66081.7	55939.7	57056.1	65710.4	51206.2	60878.1	45062.1	41649.2	57471.9	74391.6	29139.5	61088
V543	LPC 15:0-2	2.1871	1.129	0.00092293	4.23960682612036e-07	1.3665340458804e-11	1.0355e-05	1.7338881975154	2.07225855253593	541	482.3	184.1	8.25		3.95743e+06	4.42852e+06	1.01742e+07	2.35251e+06	3.95365e+06	2.31521e+06	2.60927e+06	4.21224e+06	4.56013e+06	3.80651e+06	2.48637e+06	3.14074e+06	2.11356e+06	4.37577e+06	3.52109e+06	1.59774e+06	2.06081e+06	1.3827e+06	1.27472e+06	2.11094e+06	1.07125e+06	1.99274e+06	2.4481e+06	2.30892e+06	1.6415e+06	1.80104e+06	1.59365e+06	1.18998e+06	1.72442e+06	1.63295e+06	2.38285e+06	1.93397e+06	2.47034e+06	1.93754e+06	1.54441e+06
V545	N-Tetradecanamide	0.64001	-0.64383	0.006144	0.0106793014233313	0.0100806630019431	0.003026	1.2949771664313	0.0929992421170204	543	228.2	88.1	8.25		6510.73	14002.6	1977.31	19456.5	15475.5	19464.8	27766.4	0.0268656	26841.2	23151.1	6324.37	24352.4	3438.97	9786.21	12869.2	11956.4	22863.8	12355.4	18770.7	23761.3	22829.8	29876.7	15755.7	26559.1	25021.1	20887.6	27713.3	28962.2	9591.02	16764.5	19422.8	26054.9	17269.9	31339.1	24001.5
V551	Guazatine	2.4908	1.3166	0.024262	0.00959752076830544	3.52524805810965e-06	0.0083647	1.18896828104256	0.183584920576493	549	356.4	338.3	8.35		12140.3	0.0268656	85317.4	43663.7	46912.2	15182	100626	33024.3	8297.23	24239.8	21148.1	33461.6	2620.4	30001.6	17912.2	17955.5	54291.6	14151.7	4098.25	0.0268656	15452.8	8827.61	8977.95	7229.29	17928.2	19678.9	20105.4	126.418	19867	0.0268656	15325.4	14649.4	0.0268656	4054.42	7140.58
V555	(5Z,8Z,11Z)-icosa-5,8,11-trienoylcarnitine	0.61376	-0.70426	4.6404e-05	7.06629930400377e-05	0.536263277675135	0.00038784	1.48538450483948	0.0593090548314708	553	450.4	85	8.45		22330.4	15535.4	39361	31515.4	14191.7	21797.1	42758.8	24765	13835.7	17250.2	13620.5	21009.3	29437.5	14466.2	23572.3	31960.8	78813.2	36755.4	26505.2	37519.9	29369.5	43739.3	39376.9	41563.5	46596	35036.1	40184.9	26072.7	42612.5	32302.6	31568.2	35348.8	53527.9	20811.9	35449
V557	Bis(2-ethylhexyl)-phthalate	0.5708	-0.80894	1.1004e-08	3.75792703682941e-06	0.00455802048307282	1.2474e-05	1.72373290946139	0.0862511031908564	555	391.3	149	8.45		159527	133595	87480.4	165416	104619	106698	125475	97608.3	161907	163872	122725	125557	174204	117390	86681.8	283388	293210	272213	169273	293168	234814	268726	60530.2	289999	107913	320846	300420	208474	337204	281361	202672	178515	218027	136087	242322
V573	LPC 22:6	0.66122	-0.5968	3.117e-05	3.43333534590119e-05	0.159554099103192	0.00078124	1.43772255630333	0.654035735113637	571	568.3	550.3	8.45		1.28277e+06	929497	736350	490127	476991	923355	892846	1.09062e+06	860939	806119	776977	820928	440730	1.03915e+06	1.23474e+06	1.06278e+06	1.19241e+06	1.05716e+06	900639	1.15948e+06	1.34356e+06	1.21253e+06	1.10182e+06	1.20478e+06	1.18637e+06	1.13661e+06	1.20281e+06	1.44233e+06	1.06047e+06	1.1076e+06	991791	1.22999e+06	2.6414e+06	2.24555e+06	879462
V578	O-(trans-vaccenoyl)-D-carnitine	0.6383	-0.64769	4.9193e-07	1.01207342014741e-06	0.134621276386692	1.5021e-08	2.04847125151143	0.503851512815472	576	426.4	85	8.55		1.76304e+06	835222	1.54017e+06	1.06535e+06	870479	1.25142e+06	1.98098e+06	1.61805e+06	1.74434e+06	1.38219e+06	997530	1.39221e+06	1.8419e+06	999714	1.09277e+06	2.05876e+06	2.40823e+06	2.25037e+06	1.72217e+06	2.3467e+06	1.6793e+06	2.45355e+06	2.09141e+06	2.45412e+06	2.11858e+06	2.2004e+06	2.19099e+06	1.5508e+06	2.25982e+06	2.18704e+06	1.54999e+06	2.15774e+06	2.28573e+06	1.70584e+06	2.02108e+06
V581	LPC O-18:1-sn2	2.8343	1.503	0.0001299	1.33018380701051e-07	7.30582182109722e-10	2.2436e-07	1.92028094630289	1.27794021142808	579	508.3	184.1	8.55		1.73492e+06	1.79634e+06	4.09235e+06	994292	1.75751e+06	1.03408e+06	1.2442e+06	1.61144e+06	1.97623e+06	1.57651e+06	824952	1.44226e+06	876211	1.68573e+06	1.47044e+06	477672	607605	536791	262235	650587	311968	465440	809115	663071	463380	680278	593871	305155	571912	519716	806281	568989	1.1227e+06	633413	407553
V585	PC 17:1e	2.9369	1.5543	6.01e-05	1.02177448836984e-07	4.17751418800591e-11	3.0284e-08	1.99816792754618	0.527248633196817	583	508.3	490.3	8.55		352490	358297	738469	200218	379374	214905	223804	299830	337498	264284	140717	295684	184419	297433	285858	107293	115012	72443.1	38717.9	119258	67604.4	102698	119181	136886	85947	128626	103014	57670.6	107867	91214.3	146781	99008.6	170905	137042	94046.1
V593	LPC O-18:0	3.3382	1.7391	9.3898e-05	1.72778886887212e-07	2.74887233463832e-12	6.5362e-08	1.96793792167355	4.45729880907629	591	510.4	184.1	8.65		2.66333e+07	1.91897e+07	4.03848e+07	8.66102e+06	2.77543e+07	8.5788e+06	1.23002e+07	2.39872e+07	1.34455e+07	1.94962e+07	8.93185e+06	1.19615e+07	9.28151e+06	2.5639e+07	1.81045e+07	5.81174e+06	5.47257e+06	5.1203e+06	3.48275e+06	5.83513e+06	4.3717e+06	6.19826e+06	6.51523e+06	6.53795e+06	4.27293e+06	5.20815e+06	5.28565e+06	3.09763e+06	4.82053e+06	3.78631e+06	7.29491e+06	5.59125e+06	1.20436e+07	6.57684e+06	4.10906e+06
V608	Cer-ADS d26:0	0.028582	-5.1287	1.2684e-16	6.84314974228422e-08	1.64033531664446e-11	3.7957e-13	2.2940495942468	0.0306925634459097	606	444.4	382.4	8.75		858.143	0.0268656	1605.94	166.494	70.6822	588.213	150.837	63.5667	20.8525	436.192	604.534	638.22	0.0268656	276.649	136.651	12376.4	11419.6	13847.9	1109.02	15654.9	19974.5	12390.2	16584.7	16189.4	3670.46	12295.6	14111.2	21442.7	11302.4	11175.4	15939	7294.13	13283.5	16076.8	11770.9
V610	LPC 15:0-3	2.1537	1.1068	0.0013085	6.17644674478324e-07	1.86096427625931e-10	2.4169e-05	1.68415064420415	1.82115249177097	608	482.3	184	8.75		2.64963e+06	3.26778e+06	7.80615e+06	1.78826e+06	3.05131e+06	1.77162e+06	1.85417e+06	3.01936e+06	3.23308e+06	2.5689e+06	1.85628e+06	2.44037e+06	1.69876e+06	3.21756e+06	2.86578e+06	1.23086e+06	1.69574e+06	1.04164e+06	935572	1.42925e+06	848289	1.55356e+06	1.8403e+06	1.70847e+06	1.21708e+06	1.53656e+06	1.42134e+06	875266	1.30981e+06	720361	1.82751e+06	1.55965e+06	1.84787e+06	1.59521e+06	1.14509e+06
V615	3-O-Acetylepisamarcandin	2.3186	1.2133	1.9316e-05	3.32002386677647e-06	0.00554547261345925	0.0019631	1.33821101704949	0.203336704729392	613	460.3	119.1	8.85		111972	138705	123874	174717	115912	106079	159056	109375	115669	85477.1	60191.1	94133.5	119693	74513.9	115815	47326.3	332562	31842.8	17729.5	0.0268656	28625.6	16299.5	50928.9	0.0268656	109275	44520	26544.5	0.0268656	98341.9	23309.1	7744.64	17508.8	0.0268656	30284.9	35125.6
V616	5-Acetoxypalisadin B	0.053543	-4.2232	6.6365e-22	5.66139413130587e-08	4.25847923345468e-05	1.049e-16	2.40738381701301	0.592317493038397	614	383.3	271.2	8.85		1.21153e+06	5232.26	0.0268656	0.0268656	0.0268656	204806	0.0268656	0.0268656	0.0268656	722588	552326	535985	0.0268656	715639	120174	4.04234e+06	4.18e+06	3.47348e+06	3.59832e+06	5.13305e+06	6.3921e+06	4.82899e+06	5.48395e+06	4.73525e+06	4.11372e+06	4.71157e+06	3.88301e+06	8.67785e+06	4.94522e+06	5.16301e+06	4.23674e+06	3.52186e+06	6.35535e+06	6.64048e+06	7.32434e+06
V629	PC 17:0e	3.2612	1.7054	0.00012577	1.02177448836984e-07	8.86283166464772e-17	7.6376e-08	1.96123564181289	1.40449928436846	627	510.4	492.3	8.85		2.40468e+06	2.07376e+06	4.20741e+06	972532	2.86387e+06	875668	1.14317e+06	2.1971e+06	1.46042e+06	2.42548e+06	832028	1.08655e+06	1.00915e+06	2.64798e+06	1.68088e+06	479561	507958	541696	423771	646981	363645	715430	621465	680654	550918	565896	521415	407107	558722	552846	659129	623025	1.02499e+06	546782	497902
V636	LPC 19:2	0.17447	-2.519	6.2785e-17	5.98237179052168e-08	0.112886622865054	4.9e-14	2.32600461594444	0.0669600007418833	634	534.4	516.4	8.95		26295.4	3891.16	5880.17	0.0268656	15952	7970.67	1285.73	1491.73	7528.25	11882.5	3933.29	16228.6	0.0268656	12517.2	8142.41	37684.6	34666.1	33627.9	35374.9	48657.3	51044	34525.5	47250.4	46864.5	34613.2	55995.7	49422.2	73582.4	49645.1	40725.7	40591.1	45858	61252.6	59269.3	65397
V639	LPE 17:0	3.73	1.8992	1.6675e-06	1.33018380701051e-07	7.78367945777123e-09	1.5253e-11	2.21930866772123	0.350466738687531	637	468.3	327.3	8.95		318999	210383	358380	143642	300399	73393.2	162097	234123	255151	175898	114322	210711	204338	237638	158075	45925	51324.2	52947.6	30917.5	75107.6	25241.4	83480.1	64650.2	89557.4	44236.2	45579.6	60310.2	23959.1	43157	36793.2	48986.1	49684.9	100180	49036.8	58864.8
V640	18-Hydroxyoleate	1.786	0.83672	0.0035675	0.000814470709115205	4.46131677987945e-08	0.0002425	1.54358311823649	0.339944998834563	638	437.2	437.2	9.06		1.09675e+06	874676	916532	1.37902e+06	290697	437028	481327	153067	544487	635327	493882	598794	1.12185e+06	808327	1.19981e+06	404611	401760	595847	343752	594188	279806	431810	366791	530905	394508	529052	537927	346098	613718	571662	400671	295021	407066	519030	332084
V647	LPC 17:0	2.5693	1.3614	0.00067314	8.95280110100082e-07	4.1097927208835e-11	5.8424e-06	1.76542055576192	3.76274304515566	645	510.4	184.1	9.06		1.5593e+07	1.05189e+07	2.58894e+07	4.86136e+06	1.5948e+07	5.37631e+06	7.20878e+06	1.34229e+07	8.68616e+06	1.18377e+07	4.32328e+06	6.78717e+06	5.44383e+06	1.34171e+07	9.05409e+06	3.60549e+06	4.02397e+06	4.0785e+06	2.14441e+06	4.40523e+06	3.02727e+06	4.47467e+06	4.36045e+06	4.56385e+06	3.76133e+06	4.04679e+06	3.88125e+06	2.7282e+06	3.9218e+06	3.88844e+06	5.18485e+06	4.22601e+06	8.82056e+06	5.33313e+06	3.01255e+06
V653	LPC O-16:0-sn2	0.61223	-0.70785	0.00076687	9.54851521209739e-05	3.91091086649679e-06	0.030681	1.01225230457365	0.769019356172793	651	482.4	184.1	9.16		415773	335854	614489	291857	274225	365020	320123	292764	433540	412049	324044	403654	328312	332491	324627	435660	421959	423355	356135	483128	401816	480557	458679	468256	424174	515961	428794	456526	522218	449882	1.03126e+06	750309	1.11322e+06	556074	420282
V658	LPC 19:1	3.1054	1.6348	2.7614e-06	4.80884064319121e-07	0.00529533196390075	9.1909e-09	2.04104282228859	0.636016579444873	656	536.4	184.1	9.16		660146	717454	1.12274e+06	468083	883902	378963	522799	660696	569946	369291	223413	566732	487022	576595	644199	220350	206449	181511	137388	387330	142049	82426.1	108313	303888	143829	9058.2	214877	167910	224264	247046	318461	292910	445964	57000.6	75513.3
V660	plasmenyl-PC 18:0	1.6755	0.74463	0.001897	9.54851521209739e-05	3.82025942700942e-05	0.00016616	1.55765607026854	2.36086646954011	658	544.3	485.3	9.16		6.04662e+06	6.01654e+06	1.20078e+07	4.48669e+06	6.15796e+06	3.20986e+06	4.73335e+06	5.96271e+06	6.52233e+06	3.64849e+06	2.07249e+06	4.44954e+06	5.14078e+06	5.04116e+06	6.1889e+06	3.09504e+06	2.96705e+06	3.25535e+06	2.12253e+06	3.68937e+06	1.93931e+06	3.93467e+06	3.50716e+06	4.53134e+06	2.17535e+06	3.06956e+06	3.42923e+06	1.403e+06	2.69488e+06	2.44832e+06	4.25479e+06	4.60486e+06	4.52829e+06	3.42009e+06	2.82891e+06
V670	LPC 19:0-sn1	1.976	0.98261	0.001481	6.3845573884614e-05	1.14557025453537e-06	6.585e-05	1.62169793576213	1.6773729701234	668	538.4	184.1	9.26		2.5309e+06	2.63507e+06	5.00506e+06	1.45272e+06	3.23637e+06	806140	1.57737e+06	2.91234e+06	2.58194e+06	1.99854e+06	1.01461e+06	1.37469e+06	1.37622e+06	2.66973e+06	1.8849e+06	1.24292e+06	1.00713e+06	1.03902e+06	768128	1.21735e+06	832286	1.3083e+06	1.29497e+06	1.39376e+06	791364	1.16382e+06	1.14954e+06	469471	919916	759685	1.70242e+06	1.31373e+06	2.2327e+06	1.23717e+06	982302
V673	LPC 22:2	1.6598	0.73102	0.0006118	0.000116385695820518	0.00101387181027029	5.093e-05	1.63129501782785	0.168902270832768	671	598.4	184.1	9.26		75589.6	59387.3	139020	89510.1	56051	57295	117364	44670.4	93001.5	77459.6	39061.8	86626.4	58461.4	72288.4	88296	30075.1	52223.6	34095.8	51840.5	61192.7	12948.9	44217.6	44499	59236.2	23624.3	47471.4	46209.9	34936	52136.2	45348.7	58124.3	43923.6	75265.8	69798.4	42937.7
V680	1-Linoleoyl-Rac-Glycerol	0.47279	-1.0807	0.0016588	9.52823553378958e-05	0.761703979126828	0.0039125	1.27005306321385	0.54181938636464	678	355.3	263.2	9.36		87947.4	248061	277829	77774.8	9615.74	100923	0.0268656	81944.3	81744.6	106320	0.0268656	10082.5	0.0268656	53942.9	84768.4	138939	29269.3	121160	107050	193242	141436	223309	131976	200356	117443	177933	156280	169977	121983	144145	129760	224085	460711	314104	170365
V690	DG 17:1	0.54641	-0.87193	0.01075	0.00539008234287588	0.254446459822021	0.015193	1.10248512266797	0.144310003706439	688	374.3	357.3	9.46		17363.1	19468.4	30118.5	11022.4	0.0268656	5296.56	2191.18	2817.43	14722.9	11375	0.0268656	4830.01	0.0268656	5182.87	4249.97	15556.8	0.0268656	11509	12802.6	23409	8262.77	14900.5	12542.9	23944.6	10068.9	28415.4	23155.2	13884.6	16814.3	16370.7	6942.19	14899.5	27193.1	24875.9	9176.3
V700	Ricinoleic acid	0.43745	-1.1928	3.6512e-07	1.30417136824279e-05	7.50695615628735e-08	0.00030655	1.50471406056443	0.0412809202616413	698	299.3	81.1	9.46		2702.57	3016.43	3435.83	3613.56	3406.35	3488.84	4903.55	4468.4	3332.57	3343.96	3033.81	3182.43	5306.37	2918.93	3326.71	3253.6	0.0268656	1899.09	6132.58	12171	10217.1	7975.6	4458.97	9108.66	4915.77	10952.2	9141.95	22170.6	8778.54	8536.62	6289.43	11246.8	10010.1	9670.58	6192.56
V706	Cer d18:1/16:0	1.9962	0.99723	0.0022982	6.3845573884614e-05	3.11642216806546e-09	8.5005e-05	1.60167326996136	0.688664787759175	704	538.5	520.5	9.56		480040	391275	830960	224475	541921	139629	268094	467742	275567	316392	161875	241610	197320	424871	266330	172881	177182	185358	126853	188072	118004	208507	197933	211516	146045	169532	183867	82173.7	159778	120600	246845	201543	326485	188489	162524
V713	beta-Sinensal	0.58482	-0.77394	9.9461e-11	1.96749542083016e-07	0.000685448390130523	6.9304e-07	1.88250923686956	0.0909778319193476	711	219.2	203.1	9.56		57695.7	53686.7	62510.4	61664.4	75440	55664	72425.9	65180.8	75499.9	64325.6	53060.1	66205.2	92367.6	59952.5	61229.9	103140	73413.5	84873.8	128460	131474	88616.2	104401	151262	128189	95793.5	162654	111471	113018	104004	155534	99965.8	84474.2	113095	83785.7	118442
V727	PC 26:0	0.58007	-0.78571	1.3126e-05	2.01643094106841e-05	0.336008540638783	0.00020642	1.5382920282239	0.121438150979465	725	650.5	184.1	9.66		80496.3	67185.9	24731.1	47668	98260.6	60266.7	69513.7	53854.3	59264.7	78529.8	70071.1	87240.6	14648.4	119528	110855	101287	80991.2	106980	117906	98069.5	93134.3	108503	144804	100754	147016	90464.9	101479	79479.7	76278.2	90395.2	173593	147353	169741	98830	125910
V731	Bisoprolol	2.0417	1.0298	0.039597	0.0669997334577869	0.024352617737398	0.03817	1.07509378795522	0.0339309964074108	729	326.2	137.1	9.76		4719.83	979.422	0.0268656	6030.54	0.0268656	605.023	7006.63	1882.8	780.08	2303.55	5093.95	3718.7	1611.48	6894.19	6979.07	1304.93	202.505	2142.9	1754.34	1069.85	331.147	1084.32	2456.78	966.717	3267.4	1592.82	1866.66	0.0268656	982.756	747.192	1315.12	737.516	6978.05	0.0268656	765.424
V745	2-Linoleoyl-Rac-Glycerol	0.50521	-0.98504	0.002914	0.000814146480886877	0.891271441915311	0.0078157	1.19044722080993	0.782459543868211	743	355.3	263.2	9.86		297625	466113	563500	120938	29456.1	205653	7838.01	188754	221850	201931	0.0268656	58701.4	0.0268656	100568	145678	293064	100656	136414	147181	436025	288990	414245	245628	403291	257587	385619	297965	313743	213966	366799	275861	430379	945707	618939	279288
V765	Cer(d16:1/26:0)	18.849	4.2364	0.0040695	0.000363198220939697	3.72642914441736e-23	0.00012161	1.57081948008522	0.0617703322241144	763	650.6	632.6	10.17		714.969	565.765	12576.2	10894.1	9531.23	0.0268656	9739.5	906.233	0.0268656	3001.87	2118.39	2200.92	0.0268656	7963.02	3396.25	0.0268656	0.0268656	0.0268656	202.451	0.0268656	0.0268656	0.0268656	0.0268656	0.0268656	43.8344	0.0268656	0.0268656	124.175	0.0268656	229.538	0.0268656	438.38	1100.47	568.162	0.0268656
V801	Stigmastentriol	0.45036	-1.1509	3.9176e-06	3.0900935458249e-05	1.24678186948057e-06	0.0014533	1.36973275748202	0.0304410552224444	799	447.4	165.1	10.97		3065.05	1873.26	3771.23	2232.05	2253.12	2318.47	1574.67	1785.55	1311.07	1696.9	2092.86	2324.08	1962.58	2166.03	2729.09	1828.97	3469.68	3491.09	4848.37	6703.24	8165.26	7737.31	4118.01	3811.33	6813.02	1400.61	5484.71	10363.5	630.642	3809.49	2125.93	5442.77	5472.57	4197.56	7375.78
V807	SM d33:1	2.2277	1.1555	0.0014336	4.73565841416428e-06	7.23173042607921e-14	2.0157e-05	1.69120266193749	0.499107710446856	805	689.6	184.1	11.28		228997	291206	571789	163060	333533	179455	92051.7	217869	194349	146310	99476.5	185700	127358	203202	242003	114778	70311.9	75989.6	107281	97214.8	96073.6	112015	101123	114355	83689.5	133222	125602	74281.4	72292	55973	93180.3	117371	142305	74364.6	92052
V826	PC 33:2	2.2348	1.1602	3.9197e-05	5.45144209426981e-07	3.36038971699435e-10	1.5021e-08	2.02904423288438	0.160345400929831	824	744.6	184.1	11.68		50260	35855	73834.3	27698.4	64357.8	18922.2	32340.7	41232	38331.7	55343.8	33595.4	37320.6	29359.6	64346	37154.9	22358	13805.4	17448.8	25423.5	19173.5	13062.8	16946.8	26861.8	19546.1	21658.9	21320.1	18920	10739.4	18689.8	14532.9	13880.4	17715.3	22263.9	18405.2	22994
V842	gamma-Tocopherol	0.64793	-0.62608	6.5746e-05	0.00043739964898405	0.00949935980151326	0.0036309	1.26932589913475	0.0364505272852031	840	417.4	151.1	12.18		75732.5	58571.1	42818.1	29283.4	40215.8	55245	50230.6	43321.5	66256.3	69231.2	30898.2	66924.8	71009.1	61520.9	75716.7	105146	83565.3	119799	31322.2	94444.1	50984.1	63123	59016	94647.7	95153.4	125197	115256	16633	126455	92880.2	144120	56163	66730.6	113553	146855
V845	PC O-34:4-sn2	1.6609	0.73196	0.014884	0.000228683712973345	8.94216530445701e-08	0.0030974	1.32470110987775	0.161596900650056	843	762.5	184.1	12.29		15458.9	19425	56578.6	13318.4	28622.7	9860.97	14088.9	18659.7	27073.5	17703.9	10202.3	18957.5	17665.3	21260.4	18498.4	12615.5	6847.01	9414.4	14501.3	15796.5	9346.72	14004	20339.3	16985.3	11472	13817.9	11780.5	11130	9659.44	12674.7	13016.1	13159.1	21566.7	13335.9	9019.34
V846	DG 36:4	0.56047	-0.8353	3.0518e-05	9.54851521209739e-05	0.147886925141078	0.00080202	1.42764521291609	0.116336329955668	844	634.5	337.3	12.39		22062.6	42236.3	5852.5	29196.3	12514.3	21919.6	12500.6	19777.1	9929.73	25527.9	22389.3	15221.4	18654.8	30727.3	32946.3	37006.4	30155.4	50925.2	37958.1	29181.9	43037.4	54744.5	20771.5	26037.1	24062.6	52423	35316.7	30159.7	36015.4	53986.1	28828.3	31761.9	42585.7	81109.2	57118.4
V847	PC 18:1-18:2	1.5262	0.60996	0.0079833	0.000302948348502595	6.19733867910239e-05	0.0019631	1.33809550233534	0.391991968043367	845	784.6	184.1	12.39		202213	240124	448039	159199	157187	189611	120651	161176	194726	183395	131256	167388	93053.3	182527	219194	152765	62135.7	107230	133010	169281	109852	177195	157453	186097	96548.8	161232	144865	86537.5	92150.3	124679	91913.3	92722.3	134329	141702	99146.7
V850	PC 15:0-16:0	1.5727	0.65325	0.038547	0.00603815862487673	0.000143112706551229	0.022409	1.05552552433933	0.0603123745748615	848	720.6	184.1	12.49		2905.64	3186.41	8853.48	3134.73	3945.69	2741.29	2137.51	2807.63	2234.94	3834.12	2187.66	2028.78	1817.11	2265.2	876.639	2426.14	832.695	1579.59	2289.07	2565.87	1968.94	3180.04	3150.13	2875.03	2422.2	1664	1510.05	1468.82	977.576	2398.05	1965.01	2044.42	4063.73	1630.81	2085.92
V858	PC 16:1-19:0	2.8333	1.5025	4.4681e-06	5.98835131234547e-08	1.09483849227302e-16	2.6596e-11	2.21204871172051	1.4451799216658	856	774.6	184.1	13.09		5.27787e+06	3.49006e+06	5.21953e+06	2.35071e+06	9.28694e+06	2.93902e+06	4.48814e+06	5.28408e+06	5.43061e+06	4.20024e+06	2.99419e+06	5.38838e+06	4.23103e+06	5.60601e+06	4.21922e+06	1.93277e+06	1.49551e+06	1.3151e+06	1.46116e+06	1.78757e+06	1.55949e+06	1.71224e+06	2.12299e+06	2.08388e+06	1.53156e+06	1.80328e+06	1.69648e+06	1.27702e+06	1.37692e+06	1.39279e+06	1.62467e+06	1.76538e+06	1.89708e+06	1.80937e+06	1.49256e+06
V859	DG 36:5	0.56559	-0.82218	2.5384e-05	2.4989620567053e-05	0.834197468800202	0.00011507	1.58737903001296	0.0435847916340002	857	632.5	615.5	13.19		4312.7	9286.14	2682.49	5920.24	2543.82	4133.47	1374.57	3576.54	4729.7	3798.1	2821.5	2338.17	2947.02	4254.8	6023.8	5470.4	4694.48	8929.89	3821.18	8902.17	5377.33	10639.8	6246.89	9396.48	6422.1	7832.07	8113.42	6558.81	7509.19	7265.37	10714.9	7239.6	12584.4	5525.91	6807.93
V860	DG 16:0-18:1(11Z)	0.59007	-0.76103	1.1339e-08	4.23960682612036e-07	7.88786100046687e-05	2.4169e-05	1.68005696423133	0.0331971582424337	858	617.5	599.5	13.3		3975.76	4957.96	3475.48	4323.04	3510.19	4794.76	4134.35	4204.68	3997.67	3374.15	4082.65	4116.35	3278.21	4270.22	5817.13	6088.04	4536.35	7203.7	7792.04	6729.07	6461.28	11738.2	6953.25	7251	5675.52	9014.16	6261.56	5833.06	5120.63	8582.18	5195.39	6610.88	11772.9	9079.07	8018.35
V862	PC 18:0-19:1	1.6111	0.68801	5.6706e-10	1.02177448836984e-07	0.320760862353696	2.7495e-12	2.25593500880424	0.298178212872703	860	824.6	184.1	13.3		837965	878575	870507	654894	908194	740828	803521	821959	696528	889346	577513	738309	663514	840799	771576	644438	533810	412499	535610	513956	510919	476211	485821	574441	428026	513003	533753	357069	446425	408839	492154	572229	665302	519668	413271
V863	PC O-36:2-sn2	2.7271	1.4474	1.5662e-07	5.98835131234547e-08	2.88290913681999e-11	1.7692e-14	2.34002385354691	1.42418593522162	861	772.6	184.1	13.4		8.09276e+06	5.81789e+06	8.73865e+06	4.01708e+06	1.0409e+07	5.27652e+06	5.89168e+06	8.2109e+06	5.64227e+06	7.05856e+06	5.19817e+06	5.90091e+06	5.08608e+06	7.99359e+06	5.95524e+06	2.53106e+06	1.98889e+06	2.75278e+06	2.0166e+06	2.56055e+06	1.87477e+06	2.7172e+06	2.75556e+06	2.73203e+06	2.8107e+06	2.57084e+06	2.60751e+06	1.41075e+06	2.33911e+06	2.21705e+06	2.31646e+06	2.60403e+06	3.4169e+06	2.52046e+06	2.07463e+06
V866	PC 12:0-19:0	1.5851	0.6646	6.4408e-08	3.73565646016334e-07	0.750235012914128	3.5619e-08	1.98970670332415	0.325314299486578	864	720.6	184.1	13.99		1.17326e+06	1.05135e+06	1.58173e+06	1.22845e+06	1.24582e+06	1.15662e+06	1.66016e+06	1.30129e+06	1.40502e+06	1.25753e+06	926191	1.28972e+06	1.62445e+06	1.12698e+06	1.28864e+06	1.09565e+06	776545	674815	741767	841568	736444	802061	991793	1.01636e+06	890891	901107	894337	352850	653833	631791	893445	756673	874417	1.02326e+06	638568
V869	PC 19:1-20:3	1.5809	0.66072	3.3792e-09	2.89546170236858e-07	0.128756635547087	3.9603e-12	2.24804048668789	0.289602177975772	867	824.6	184.1	13.99		824919	786954	850979	522494	847877	768085	754361	818493	691162	901721	619613	760247	678186	861224	804997	638203	535110	440171	515190	461793	548160	478465	430553	527137	421191	546365	544215	381147	458160	400091	512401	583806	637180	505096	402964
V871	PC 31:0-sn1	1.5913	0.67022	1.5124e-07	6.99394712640672e-07	0.547775406107129	4.1792e-08	1.98324018117007	0.447679704180784	869	720.6	184	13.99		1.61574e+06	1.20749e+06	2.02998e+06	1.34375e+06	1.44406e+06	1.39139e+06	2.00253e+06	1.54945e+06	1.76745e+06	1.64416e+06	1.12152e+06	1.64916e+06	1.93117e+06	1.48937e+06	1.64159e+06	1.18289e+06	993178	841548	937554	874828	867629	1.02223e+06	1.18622e+06	1.0944e+06	1.18985e+06	1.21832e+06	1.19139e+06	499128	797686	532308	1.04608e+06	1.14034e+06	1.19505e+06	1.32187e+06	827726
V872	PC 33:1	1.9473	0.96146	2.7928e-05	2.64533590825287e-06	0.0235816212593806	1.4605e-06	1.84748036760229	1.43331225390274	870	746.6	184.1	13.99		3.61061e+06	2.58797e+06	4.91062e+06	1.82128e+06	4.10883e+06	2.4842e+06	3.23325e+06	3.23762e+06	6.26132e+06	3.24659e+06	2.34128e+06	4.04695e+06	3.45795e+06	3.20581e+06	3.06838e+06	2.26068e+06	1.5542e+06	1.16727e+06	1.31607e+06	2.54365e+06	1.3097e+06	1.48714e+06	2.11126e+06	2.86537e+06	1.78627e+06	1.34158e+06	2.13032e+06	787928	1.2179e+06	1.26939e+06	1.97924e+06	2.83233e+06	2.5379e+06	2.15406e+06	888311
V875	PC O-36:2-sn1	2.7413	1.4548	3.3792e-07	6.8499307197619e-08	1.15741018598317e-12	7.702e-14	2.31687036593421	1.38634248313469	873	772.6	184.1	13.99		8.90226e+06	6.35944e+06	9.02645e+06	3.13174e+06	9.68942e+06	4.80765e+06	5.80866e+06	9.81548e+06	6.38845e+06	7.78174e+06	5.88262e+06	5.903e+06	6.6529e+06	9.52541e+06	6.93882e+06	3.05892e+06	2.44733e+06	2.71767e+06	2.12335e+06	2.75118e+06	2.10148e+06	2.65585e+06	3.01845e+06	3.00802e+06	2.90206e+06	2.87607e+06	2.7353e+06	1.48738e+06	2.75325e+06	2.31944e+06	2.37418e+06	2.52554e+06	3.20843e+06	3.12309e+06	2.87579e+06
V884	PE 38:5e	1.5324	0.61583	0.0010039	7.06629930400377e-05	0.00116804506832151	0.00011665	1.5726978857925	0.455185091234739	882	752.6	361.3	13.99		1.13749e+06	823899	1.56818e+06	924941	720187	713039	710962	995873	926191	1.04262e+06	1.02925e+06	696586	815522	770758	265953	782698	632681	662191	620011	688630	480685	530875	614465	711127	557044	729949	720944	359445	764234	517716	863856	645992	519322	381536	560568
[truncated: 20 more columns]
