# Supplementary material for: The plasma metabolome and clinical features of patients with coeliac disease in Northwest China
Source: Ann Med. 2026 May 16;58(1):2668756. doi: 10.1080/07853890.2026.2668756 (PMC13182154; doi:10.1080/07853890.2026.2668756)
Supplement: Supplemental Material [file IANN_A_2668756_SM4133.zip › Supplementary Materials/Supplementary Materials5_Diet_adjusted differential metabolites in IBDvsContorl_Anion.xlsx]

## Sheet: Supplementary Material 5_Diet-a
Supplementary Material 5_Diet-adjusted differential metabolites in IBDvsControl_Anion
															Con	Con	Con	Con	Con	Con	Con	Con	Con	Con	Con	Con	Con	Con	Con	IBD	IBD	IBD	IBD	IBD	IBD	IBD	IBD	IBD	IBD	IBD	IBD	IBD	IBD	IBD	IBD	IBD	IBD	IBD	IBD
															Con	Con	Con	Con	Con	Con	Con	Con	Con	Con	Con	Con	Con	Con	Con	IBD-SD	IBD-DH	IBD-DH	IBD-SD	IBD-SD	IBD-SD	IBD-SD	IBD-SD	IBD-DH	IBD-DH	IBD-SD	IBD-DH	IBD-DH	IBD-DH	IBD-DH	IBD-SD	IBD-SD	IBD-SD	IBD-DH	IBD-SD
varID	Compounds	Fold Change(FC)	log2(FC)	p(T test)	p(U test)	p(HomogeneityVarianceTest)	FDR	PLSDA_VIP	OPLSDA_VIP	ID	Q1	Q3	tR	I.S	E101	E105	E107	E110	E112	E113	E116	E123	E125	E129	E130	E131	E132	E133	E134	A110	A1101	A1102	A1103	A1104	A1105	A1106	A1110	A1111	A1112	A1113	A1115	A1117	A1118	A1122	A1126	A1132	A1133	A1134	A118
V16	2-Hydroxy-3-methylbutyric acid	1.5881	0.66732	0.00070286	1.60269942889236e-05	2.49201455996717e-14	0.036824	1.09820508955124	1.25591272934863	16	117.1	73	1.13		505537	542672	450114	524642	521051	517822	529213	499443	513054	442339	513054	478100	513054	513054	513054	1.72215e+06	670648	1.45871e+06	1.24041e+06	621894	144209	532667	719889	825556	751945	719889	625780	565264	608059	933240	2.26577e+06	199545	621312	609550	1.17963e+06
V17	2-Hydroxytetracosanoic acid	0.60914	-0.71516	2.1853e-06	3.3906055998334e-05	0.000655772233147355	0.00077348	1.51563513267626	0.0308954057105154	17	383.4	338.4	1.13		1839.57	1629.63	1506.21	1687.26	1206.8	1885.32	1531.74	1233.07	1756.65	1981.06	1756.65	1458.09	1756.65	1756.65	1756.65	0.00860887	1026.15	671.694	545.994	0.00860887	931.231	462.801	1116.2	759.348	822.571	1116.2	1144.56	894.169	1382.96	1335.1	1985.77	640.129	309.819	1331.72	2598.51
V32	AG-82(Tyrphostin 25)	1.817	0.86159	9.3591e-07	2.60550923271511e-06	0.801513973615668	5.3606e-06	1.85613897266109	0.957479035412797	32	201	89	1.13		853248	433528	729013	559876	1.22404e+06	2.07724e+06	1.05819e+06	822799	986912	472590	986912	1.28149e+06	986912	986912	986912	3.08438e+06	1.04793e+06	2.39309e+06	2.19312e+06	1.99787e+06	2.19829e+06	1.72505e+06	1.58774e+06	1.7064e+06	1.39284e+06	1.58774e+06	1.82746e+06	1.5651e+06	1.90151e+06	1.4015e+06	2.45052e+06	1.27023e+06	1.85584e+06	1.8232e+06	1.32553e+06
V57	D-Pipecolinic acid	1.7896	0.83967	8.733e-16	5.86974361691145e-08	1.72454314046997e-05	6.4095e-11	2.28461990378176	0.153045314734048	55	128.1	82.1	1.13		38019.2	34591.3	42854.8	37238.9	42470	46949.1	42506.5	34032	38915	35547.3	38915	36679.3	38915	38915	38915	80267.3	60266.5	82486.8	78462.2	77486.5	54427.9	59226.6	68819.1	62721.5	61578.2	68819.1	68865.9	68036	69777.2	62937.9	106248	72839.9	56102.4	67522.7	77909.2
V69	Gly-Phe	2.0869	1.0614	0.00017642	0.00123946063197847	0.0101970597689544	0.0074308	1.25653922970395	0.042649697027498	67	221.1	73	1.13		3241.52	1212.54	1435.52	199.3	2019.95	5.47325	857.724	2969.52	1946.73	143.37	1946.73	1908.66	1946.73	1946.73	1946.73	6069.44	2690.32	6329.72	3343.61	5676.52	0.00860887	4914.61	3436.82	5926.52	2661.36	3436.82	3552.11	3822.53	4194.1	5134.39	3366.74	1576.07	3237.86	3452.01	545.207
V74	Lactic acid-3	2.3754	1.2482	1.7934e-19	5.86974361691145e-08	0.576363549142998	3.53e-20	2.59324244477246	0.139796253630575	72	89	71	1.13		175121	232322	146668	233092	93300.1	172252	178793	141127	208867	166591	208867	161377	208867	208867	208867	464072	368536	545158	431948	434909	372105	435312	446535	404413	340473	446535	446825	430760	449201	390474	472647	448976	430659	443901	450904
V75	Lactic acid-1	2.3451	1.2296	8.3713e-18	5.86974361691145e-08	0.966198436163063	2.1738e-20	2.59986981655494	0.410245199179144	73	89	42.9	1.13		1.83595e+06	1.6829e+06	1.3081e+06	1.74585e+06	917525	1.89791e+06	1.40774e+06	1.1636e+06	2.03732e+06	1.73496e+06	2.03732e+06	1.34907e+06	2.03732e+06	2.03732e+06	2.03732e+06	4.28138e+06	3.42678e+06	4.39249e+06	4.50737e+06	4.25393e+06	3.47473e+06	3.76096e+06	3.9852e+06	4.04239e+06	2.99172e+06	3.9852e+06	4.0983e+06	3.92474e+06	3.91803e+06	3.46488e+06	4.39075e+06	4.17877e+06	3.70956e+06	4.02736e+06	3.76025e+06
V76	Lactic acid-2	2.3298	1.2202	1.2065e-23	5.86974361691145e-08	0.0056604578241164	6.4185e-18	2.54486770815837	0.407359080565605	74	89	44.9	1.13		758019	758659	534498	957761	569036	744099	740052	655729	820344	830473	820344	689518	820344	820344	820344	2.21665e+06	1.31528e+06	2.15177e+06	1.97375e+06	1.89121e+06	1.93064e+06	1.50835e+06	1.84631e+06	1.57315e+06	1.46098e+06	1.84631e+06	1.75905e+06	1.63424e+06	1.71388e+06	1.75969e+06	2.01718e+06	1.71596e+06	1.67855e+06	1.7269e+06	1.51986e+06
V78	L-Glutamic acid	1.9066	0.93101	2.9071e-06	5.86974361691145e-08	8.72364497107612e-09	0.0013696	1.4817311653908	0.991546819992397	76	146	128	1.13		354294	436882	282714	407544	364154	265871	414323	425836	410085	317454	410085	350350	410085	410085	410085	1.38431e+06	542861	553331	663123	730657	466004	822014	694710	677771	604316	694710	739541	458712	645159	639440	2.1404e+06	446046	573783	666717	961811
V79	L-Homoserine	1.5744	0.65483	1.5257e-05	0.000361163600694578	2.71685941750943e-05	0.0032687	1.3874098016629	0.0786773492910094	77	118.1	100	1.13		3491.62	4474.89	2361.84	3280.7	3476.6	4171.06	3664.11	2767.84	3899.42	2562.08	3899.42	2797.98	3899.42	3899.42	3899.42	7155.36	3922.99	7767.55	7710.83	4337.82	2312.56	3623.49	5324.28	6057.36	5381.01	5324.28	5308	2791.89	5626.05	7247.45	11902.5	3175.15	3380.04	4975.3	8063.02
V82	L-Methionine	0.53667	-0.89791	1.0302e-08	1.30517072689123e-07	0.3227666076335	3.0073e-10	2.24169970215012	0.0302411727113111	80	148	100	1.13		12791.4	11578	15014.7	13014.9	19724.1	15254.4	12580.3	13521.5	11329.5	10899.5	11329.5	14625	11329.5	11329.5	11329.5	5416.9	5929.76	11561.9	5805.3	2122.32	4343.32	4894.91	6941.93	5840.68	8892.38	6941.93	8306.11	5496.75	7098.76	7252.01	8274.78	5348.51	5240.16	6703.8	9171.89
V84	malate-1	1.9986	0.999	3.6543e-12	5.86974361691145e-08	0.000529451310132312	6.4834e-08	2.05987629818763	0.211344207379348	82	133	115	1.13		184822	182767	188889	249999	247375	152502	272330	239591	253695	248776	253695	132946	253695	253695	253695	399375	378633	751721	459270	512231	299152	429742	348802	334379	473989	348802	439735	493156	519904	763757	533220	404586	350385	470949	428844
V86	Melatonin	2.9858	1.5781	5.8375e-07	0.000140048098021203	0.00206872241566827	0.000264	1.58941386543819	0.0455740419757402	84	231.1	115.3	1.13		0.00860887	538.651	323.82	414.146	0.00860887	2132.4	640.611	825.769	1232.37	1506.34	1232.37	407.228	1232.37	1232.37	1232.37	5005.61	797.771	2252.38	3816.81	3587.42	3172.15	351.041	2782.82	1629.71	2487.93	2782.82	3279.17	1944.9	4687.47	3724.92	3606.66	483.635	3847.94	3063.81	2324.62
V90	Na-Acetyl-L-arginine	1.8314	0.87295	2.2455e-08	1.82407744764132e-06	0.00208999773147348	3.2022e-05	1.74764382011413	0.0348497934727973	88	431.2	215.1	1.13		2314.83	3583.94	3107.7	1955.85	4579.37	3260.35	2402.05	2573.1	3796.3	3158.64	3796.3	1901.55	3796.3	3796.3	3796.3	5824.65	5182.57	2886.3	10587.9	1312.59	6614.39	5949.97	4750.17	7358.12	5021.87	4750.17	7211.45	7561.98	6346.49	5827.43	5547.42	5499.62	6954.15	6589.06	5822.66
V95	O-Acetyl-L-Serine	1.5607	0.6422	1.6186e-09	6.07220240236741e-07	0.0173150228938842	2.1277e-06	1.90755919076883	0.11133964330848	93	146	74	1.13		16153.9	24914.2	27431.6	21013.6	18548.1	12918.1	25542	21906.6	21198.9	25206.2	21198.9	19816.5	21198.9	21198.9	21198.9	33272.6	38321.9	46717.8	33615.7	27888.9	11405.6	33074.2	31373.2	29080.4	34897.5	31373.2	33897.2	33905.4	30298.6	42347.2	45694.8	34358.7	26713.2	36616.8	35459.5
V105	Succinic acid-1	1.5474	0.62984	0.0040447	0.00039583280892712	4.7403212973396e-05	0.07695	1.04779260301995	1.50806146306701	103	117	73	1.13		668855	815454	116146	649230	751099	635517	661487	616707	732693	533167	732693	350000	732693	732693	732693	2.10385e+06	797570	1.29829e+06	1.60143e+06	790470	461641	644858	834358	1.05489e+06	858260	834358	812825	788456	803841	1.15571e+06	3.16048e+06	0.00860887	381148	822207	1.30924e+06
V128	L-Gulonic-gamma-lactone	2.7515	1.4602	2.6318e-10	1.48816748226078e-07	0.361251124284863	8.5835e-09	2.13561755860597	0.0376440999932518	124	177	129	1.39		4385.45	3138.8	1688.25	3102.68	2175.78	744.889	7951.04	3740.17	6496.12	3781.25	6496.12	0.00860887	6496.12	6496.12	6496.12	12916.3	15191.9	8200.55	14292.1	17255.6	8163.88	6246.19	10077.2	10860.4	12941.4	10077.2	14551.6	14647.2	7952.68	16258.7	10422.2	12150.2	16132.9	14594	9592
V129	L-Proline	0.57892	-0.78856	0.021014	0.0113866079715189	0.0233801961321047	0.019781	1.13811715043976	0.0077723936231426	125	114.1	83	1.47		123.995	47.5471	276.058	135.951	74.7209	59.796	165.445	30.0704	125.93	324.473	125.93	102.232	125.93	125.93	125.93	36.2866	70.5226	0.00860887	11.9642	106.372	10.78	139.173	59.4418	188.45	15.8564	59.4418	124.199	57.5429	39.5567	39.0772	43.0563	68.5436	57.7348	86.7337	61.4577
V149	N-Acetyl-9-O-acetylneuraminate	0.56273	-0.82948	1.4234e-13	5.86974361691145e-08	0.360434929540412	5.2354e-12	2.34826075644515	0.0152644230242491	145	350.1	170	2.49		4821.97	4264.4	4428.32	4548.75	5197.52	6162.48	4336.86	4603.2	4348.79	4500.97	4348.79	4993.08	4348.79	4348.79	4348.79	2080.05	3244.78	3831.32	1822.69	2760.74	1897.72	3509.02	2828.23	2231.19	3652.67	2828.23	2786.43	2691.46	2564.65	2343.36	1253.18	2306.32	2263.9	2901.97	2076.96
V168	Pyrocatechol sulfate	0.31587	-1.6626	0.00049098	1.78691160942435e-05	3.0926816598055e-08	6.5685e-06	1.84290261090612	0.515275418966457	164	189	109	3.26		1.6575e+06	686633	935706	2.27711e+06	2.35723e+06	1.29703e+06	1.19386e+06	1.29873e+06	500287	659137	500287	1.691e+06	500287	500287	500287	302313	40173.3	375828	400670	220067	239481	262426	507034	79143.3	350492	507034	477214	0.00860887	516615	738400	230541	171364	622426	405520	425488
V171	3-Methylcatechol	0.47311	-1.0797	8.0515e-07	5.23635157403286e-06	0.654590834410102	7.0871e-06	1.83693709790437	0.0132417616407457	167	123	108	3.43		1341.25	629.864	844.566	1378.34	1575.79	954.069	812.526	1191.26	975.388	603.414	975.388	1131.38	975.388	975.388	975.388	382.225	955.304	115.041	389.636	584.38	31.5144	209.115	707.601	328.317	200.043	707.601	876.508	226.152	835.303	815.713	102.306	738.24	906.039	609.403	608.071
V177	Acetaminophen glucuronide	1.5982	0.67642	0.00122	0.00172953004701993	0.146562765152667	0.013807	1.18784464512313	0.03556296701844	173	326.1	150.1	3.68		2755.58	3133.8	4921.81	4405.18	1581.06	1732.37	2700.33	2441.24	1608.04	1505.59	1608.04	4051.72	1608.04	1608.04	1608.04	4506.59	5749.73	3185.53	2591.2	1866.39	3850.47	4498.31	2692.58	4229.07	3900.71	2692.58	4842.42	4181.1	4753.94	8384.51	3290.85	3274.23	2495.52	5687.22	2576.98
V180	4-Pyridoxic acid	1.6097	0.68676	4.7348e-12	2.19855577183298e-07	0.095086314862834	2.9652e-09	2.16962309668567	0.0630634842299093	176	182	138.1	3.77		57229.3	48818.2	63656.2	51565	46582.2	33971.4	61491.8	61965.3	65390.9	67821	65390.9	52113	65390.9	65390.9	65390.9	121179	85103.2	56584.2	89851.8	124580	77898.8	98475.3	102058	93883.8	76024.3	102058	94050.8	99301.9	86913	81279.5	104862	101233	113825	92256	91461
V187	Benzophenone（	0.57235	-0.80503	0.001679	0.000433592189177417	0.264615224176464	0.0023083	1.40833143328176	0.0914892340099509	183	245	165.1	4.02		25140.9	20936.9	31962.9	31370.2	23345.9	24136	21491	9193.9	13909.6	5358.41	13909.6	23291.9	13909.6	13909.6	13909.6	12946.7	12015.3	30415.7	2051.36	6541.07	13289.6	9749.91	9532.6	11787.5	7851.47	9532.6	13723.1	7642.9	7604.07	11869.3	5092.07	6743.48	5124.19	13119	7084.48
V193	Hippuric acid	0.39705	-1.3326	0.016465	0.0011393870226953	1.06181891469666e-11	0.0031035	1.36878725523347	0.457725586690051	189	178.1	134.1	4.28		123119	647106	1.43951e+06	599805	2.83986e+06	1.02817e+06	283905	1.37364e+06	453531	342208	453531	1.38848e+06	453531	453531	453531	503190	405970	281084	413304	259784	421340	130566	509972	357983	29670.2	509972	309158	192361	315088	267531	405478	328162	433870	425738	498977
V196	2-Benzothiazolsulfonic acid	1.7227	0.78471	6.5384e-07	2.3148316037011e-06	2.11626088505332e-07	0.00049322	1.53455231698429	0.0628001574447387	192	214	134	4.36		13090.7	12739.6	16782.8	15226.9	17651	16102.4	15088.7	16668.3	13179.5	18159.9	13179.5	16979.5	13179.5	13179.5	13179.5	28915.7	19827.1	25145.5	13650.1	21336.8	25740.8	32793.7	22306.1	38064.7	32535	22306.1	20559.8	23507.1	19404.5	42103.1	21725.3	19948.7	26710	15499.7	18546.4
V202	Ractopamine	0.22868	-2.1286	1.8337e-07	9.94801634913013e-07	0.00524452018681882	6.4095e-11	2.28136846057814	0.00986836339016728	198	300.2	133.1	4.36		1535	1414.91	2536.46	1498.76	1900.34	2318.9	1347.92	205.859	1552.64	1225.45	1552.64	1119.76	1552.64	1552.64	1552.64	311.486	403.324	1328.65	242.135	789.788	0.00860887	131.979	154.182	495.325	577.699	154.182	454.517	276.371	243.3	156.699	219.981	210.635	497.399	335.966	124.221
V203	2-pyrocatechuate	0.53943	-0.89049	0.0085472	0.000519405903082222	3.18879004491024e-05	0.0023783	1.39837631145443	0.307632577655117	199	153	109	4.36		305369	132285	155281	409411	227158	146774	56734.9	179387	104252	150744	104252	325373	104252	104252	104252	76635.9	95528.3	96671.9	72245.6	89219.1	104056	177696	109796	25231.9	81282.1	109796	42713.5	94547.6	38772.9	80143.5	80417.5	142953	80344.7	63050.2	87790.2
V207	N-Acetyl-7-O-acetylneuraminate	0.49394	-1.0176	0.0021851	0.00067543069679715	0.369942880924592	0.0034687	1.34772430988908	0.476467908106391	202	350.1	186.9	4.79		111686	101586	3155.12	74982.9	170296	219619	40865.4	122144	120323	229676	120323	93107.2	120323	120323	120323	0.00860887	4225.89	29191	96179.7	0.00860887	180926	3368.01	56681	83912.6	29098.3	56681	106342	0.00860887	97296.1	9077.28	101005	56316.8	0.00860887	83213.3	137954
V209	p-cresol	0.61977	-0.6902	0.00040186	0.00123992276036447	0.469698359540711	0.0032687	1.36194572938483	0.0951743815939465	204	107.1	77	4.79		7967.64	6531.5	4546.28	7667.38	10583.9	12092.7	4767.91	7231.05	7980.61	13043.3	7980.61	6981.73	7980.61	7980.61	7980.61	0.00860887	3677.96	3900.11	6474.84	8502.84	7791.83	3080.14	6821.6	5090.19	4814.65	6821.6	5887.02	958.009	6559.01	1240.45	8110.18	6991.04	2146.3	5699.87	10897.9
V210	gamma-L-Glutamyl-S-(2-carboxy-1-propyl)cysteinylglycine	0.4433	-1.1737	0.00019834	0.000125773638450942	0.183471615445981	0.00013348	1.65275459813662	0.523880099661916	205	392.1	186.9	4.79		158129	287800	105127	46978.7	352457	367615	201559	189209	247442	411396	247442	127838	247442	247442	247442	37457.7	46312.1	129974	101888	0.00860887	196368	0.00860887	153284	87248.7	46916.9	153284	114850	0.00860887	193627	15213.4	248256	38703.2	90787.3	133625	227294
V212	P-cresol sulfate	0.50324	-0.99068	2.3747e-05	7.72762122554768e-05	0.57801797425075	0.0002256	1.60353946239793	3.45847737831665	207	187	107.1	4.87		6.84587e+06	8.15159e+06	7.84628e+06	8.19925e+06	1.18361e+07	1.42641e+07	6.35549e+06	7.02116e+06	1.0483e+07	1.71491e+07	1.0483e+07	7.33508e+06	1.0483e+07	1.0483e+07	1.0483e+07	0.00860887	2.35882e+06	3.01027e+06	5.77151e+06	4.12895e+06	1.15865e+07	773608	6.42809e+06	4.83684e+06	1.60018e+06	6.42809e+06	7.38115e+06	23019.5	7.96597e+06	863448	8.41327e+06	6.54658e+06	752184	7.06245e+06	1.23792e+07
V213	P-cresol sulfate-2	0.5542	-0.85151	0.0046077	0.00220652354752259	0.431288023113827	0.0083686	1.24649282041916	6.53124025486119	208	187	107.1	4.87		19233941	1.13695e+07	6.20355e+06	1.38098e+07	3.12428e+07	3.73121e+07	1.43415e+07	3.07723e+07	1.59916e+07	3.80268e+07	1.59916e+07	1.94814e+07	1.59916e+07	1.59916e+07	1.59916e+07	4.95934e+06	4.00662e+06	6.23003e+06	6.75853e+06	0.00860887	3.26839e+07	0.00860887	9.55326e+06	1.10293e+07	1.07383e+06	9.55326e+06	1.70373e+07	1.84606e+06	2.29731e+07	4.29628e+06	1.14376e+07	8.79125e+06	1.41612e+07	1.63913e+07	2.80614e+07
V217	D-2-Aminoadipic acid	0.57222	-0.80536	0.0016988	0.00860513536922267	0.371103026625926	0.012284	1.2209971569647	0.0313858571245142	212	160.1	142.1	5.13		5544.75	7445.56	2807.97	4911.19	4927.81	3643.18	5501.27	6746.8	4584.86	0.00860887	4584.86	4846.72	4584.86	4584.86	4584.86	3177.03	5717.58	513.137	3190.1	0.00860887	5257.89	5254.43	622.54	3357.82	4332.77	622.54	3780.55	3802.13	0.00860887	520.126	958.504	3785.45	834.977	3095.33	2374.31
V219	D-Erythrose 4-phosphate	0.59594	-0.74675	0.0015479	0.00146599681488468	0.626209245178663	0.0034687	1.37308027050579	0.618433640114579	214	199	119.1	5.38		838113	600737	1.45091e+06	517169	764405	915893	1.49707e+06	750400	1.54417e+06	1.10081e+06	1.54417e+06	604546	1.54417e+06	1.54417e+06	1.54417e+06	870063	1.27278e+06	377314	327235	818320	123328	553932	689488	480471	0.00860887	689488	431931	1.23225e+06	634475	767219	409338	526534	866735	771410	384841
V221	Hexestrol（动物源性食品残留）	0.64298	-0.63715	0.019974	0.00354299769397514	1.93479156411672e-06	0.0065145	1.26793767564977	0.0795654538823673	216	269.1	251.1	5.55		31246.8	21779.4	57416.4	27524.3	64936.7	13819.8	47706	111903	39095.8	42207.3	39095.8	69784	39095.8	39095.8	39095.8	37557.4	25775.6	32891	33704.4	39941.8	23306.7	46959.5	28373.6	43593.1	13502.3	28373.6	28710.9	25167.8	34690.9	9188.58	28117.2	33725.7	32793.6	31085.3	23153.1
V222	Taurolithocholic acid 3-sulfate	1.5535	0.6355	7.8445e-05	0.000568019096651336	0.0843978229808311	0.0025365	1.40249756031164	0.0459695191359382	217	562.2	482.3	5.64		8918.46	6365	8309.32	10960.2	2469.16	4938.68	5654.03	5558.85	6140.57	4069.52	6140.57	9395.35	6140.57	6140.57	6140.57	7486.47	11929.4	8177.1	9591.9	10156.5	12211.4	10233.2	13007	14209.4	13455.6	13007	9104.56	14938.8	5838.42	4187.24	8577.14	11370.5	9628.56	9598.56	11282.1
V226	Cortolone-3-glucuronide	0.58485	-0.77387	0.0031044	0.00382652112363497	0.0576484838327914	0.002398	1.3931679431919	0.118636290989195	221	541.3	113	5.72		15696.6	26041.1	30562.3	38399	19623.7	6372.5	22900	24643.1	12595.8	21845.2	12595.8	23123.4	12595.8	12595.8	12595.8	14906.3	18057.1	4632.44	10602.4	17240.2	9582.38	9626.95	13545.2	13791.3	14804.6	13545.2	10428.1	26086.6	13539.1	0.00860887	7986.78	7550.67	11282	12398.6	7122.67
V232	Tetrahydroaldosterone-3-glucuronide	0.58768	-0.76691	9.9396e-06	8.54906389231318e-05	0.8202201099739	5.7123e-05	1.71352805412337	0.0507892614728796	227	539.2	521.2	5.89		17798.5	20501.4	14033.2	27728.5	18071.1	19303.6	22091.2	19229.1	13319.6	20456.1	13319.6	19843.1	13319.6	13319.6	13319.6	9486.06	15312.3	5155.94	14809.3	14556.8	9752.38	15672.4	11120.6	13573.8	3019.61	11120.6	10800.7	14878.3	10376.9	1569.51	6793.32	14193.7	9221.14	13746	7471.16
V241	Riboflavin-5-phosphate	0.59277	-0.75445	0.0021516	0.000620842463821563	1.46820364593046e-05	0.00021699	1.60638088644036	0.0612518250285412	236	455.1	97	6.23		9196.04	10313.2	8058.58	8433	5365.95	2664.53	8943.71	5895.93	3634.18	6175.23	3634.18	6760.52	3634.18	3634.18	3634.18	3702.26	2955.73	3275.02	3158.06	6580.34	2823.89	4961.24	3498.48	4212.87	2109.31	3498.48	3686.87	4149.62	4531.16	1967.54	4971.16	2332.61	2227.41	3774.34	3346.28
V252	Mukoenine B	0.26653	-1.9076	0.0093143	1.1525187250181e-05	4.36538570718852e-19	0.00077348	1.50887260053006	0.0514051260482018	247	346.2	144.2	6.57		3918.86	9620.08	10682.7	7558.59	4210.24	8190.31	44247	23971.2	8344.24	1043.34	8344.24	11099.6	8344.24	8344.24	8344.24	2823.27	3856	2148.83	2723.14	3406.89	751.436	1910.9	2055.8	3920.68	1100.26	2055.8	4494	3053.07	4470.04	1563.8	3176.8	2303.67	2451.79	4832.86	2490.61
V268	Eplerenone（药物,应删除）	0.46075	-1.1179	0.0040323	0.00557790126631447	5.71979748087709e-08	0.0003402	1.56949672089488	0.916249808147921	263	413.2	97	7		812317	1.20937e+06	1.09438e+06	1.46507e+06	302341	200886	770563	649942	323629	747026	323629	691022	323629	323629	323629	296857	366063	324513	308273	517198	271029	329694	352910	256311	150091	352910	278304	395779	172548	0.00860887	292792	238004	276284	242508	197075
V269	cis-9-heptadecenoic acid	0.31405	-1.6709	1.2929e-10	2.84384147297281e-07	0.988652583374119	6.4095e-11	2.28402739760053	0.0187322336081494	264	267.2	249.2	7.08		6798.08	8284.41	5025.73	4512.23	7092.13	4596.15	6574.55	8656.43	6084.44	9707.31	6084.44	6645.9	6084.44	6084.44	6084.44	3165.96	4349.76	7286.7	1726.73	3061.47	1269.58	3060.62	1409.59	2838.7	2285.06	1409.59	1086.58	4373.64	1121.74	0.00860887	1518.63	1933.08	1185.12	1940.78	779.443
V272	21-Deoxycortisol	0.39937	-1.3242	0.003293	0.000474693298189197	0.00142314387496314	0.00089412	1.54117193699078	0.0633729781076226	267	345.2	327.2	7.08		6529.17	13949.9	22428.2	4969.28	10593.4	7635.04	4954.12	10561	3706.28	11530	3706.28	10877.1	3706.28	3706.28	3706.28	0.00860887	5820.15	859.146	469.529	10475.4	7066.73	566.658	2805.65	3954.79	121.857	2805.65	5204.66	3562.02	6432.87	4579.56	1926.29	410.767	1312.67	7234.08	255.026
V279	Androsterone sulfate	0.36904	-1.4382	0.00039955	2.74593946181115e-05	3.63473570077562e-06	8.0075e-06	1.83000591191549	1.45629187865175	274.1	369.2	97	7.17		2.05279e+06	1.82513e+06	3.24922e+06	3.18014e+06	1.77737e+06	286499	3.9607e+06	2.8423e+06	1.0985e+06	1.95525e+06	1.0985e+06	2.69171e+06	1.0985e+06	1.0985e+06	1.0985e+06	759658	754093	1.29734e+06	844964	1.35906e+06	454048	445234	735841	661170	409606	735841	832917	546407	684793	0.00860887	865862	536736	429965	611759	485748
V280	Dihydrotestosterone sulfate	0.44093	-1.1814	0.0018841	7.73183670336238e-05	0.000161196189590345	0.0002438	1.60156101550754	3.53860095678046	274.2	369.2	97	7.8		7.60132e+06	8.18312e+06	1.63763e+07	1.43099e+07	5.11271e+06	679629	9.28227e+06	6.54918e+06	4.49062e+06	8.58753e+06	4.49062e+06	1.0006e+07	4.49062e+06	4.49062e+06	4.49062e+06	4.2822e+06	2.72605e+06	4.83684e+06	2.03114e+06	7.03694e+06	1.68276e+06	1.76685e+06	3.95834e+06	3.53553e+06	1.40067e+06	3.95834e+06	3.38787e+06	2.59428e+06	1.87641e+06	0.00860887	4.21653e+06	1.91846e+06	2.01071e+06	2.03797e+06	2.10157e+06
V291	(R)-2-hydroxystearic acid	0.48342	-1.0486	0.03478	0.122948554968634	1.13167222736843e-06	0.015198	1.1892131988246	0.0519676983860406	285	299.3	253.3	7.51		10698.2	6025.12	13931.3	1492.56	11898.3	6854.84	10781.3	27859.8	3522.52	14019.5	3522.52	2429.14	3522.52	3522.52	3522.52	5112.22	4573.58	8075.78	3607.78	3738.92	32.885	4231.51	4339.03	2941	0.00860887	4339.03	4423.78	511.963	1046.96	6170.9	3430.02	4416.16	6902.67	6687.49	3884.97
V294	Cis-8,11,14-Eicosatrienoic acid	0.47484	-1.0745	0.00078736	2.05543136976548e-06	1.50779528271982e-06	2.6715e-05	1.78787811228024	0.0796911647041905	288	305.2	287.2	7.59		19451.2	11046.5	31457.6	24295	19236.2	12095.2	12042.1	21280.1	15168.4	47690.1	15168.4	23115.8	15168.4	15168.4	15168.4	8419.14	10219.3	13992.3	7501.5	9619.3	6900.47	14106.3	7589.71	12704.6	7004.63	7589.71	11697.8	4848.24	12450.6	9434.07	6554.75	6778.25	8656.09	13058.7	5202.81
V296	LPC 20:4-sn1	0.18736	-2.4161	0.0059244	0.0159342532655911	2.98072241455097e-12	0.00042426	1.54763491241499	0.0116835471643654	290	588.3	530.3	7.59		55.1541	151.932	1940.92	101.161	151.8	0.00860887	828.734	0.00860887	894.005	1403.18	894.005	53.6078	894.005	894.005	894.005	114.938	46.8345	468.82	320.366	418.781	164.59	147.816	116.745	12.8816	9.12891	116.745	21.1062	10.9096	184.43	66.4225	180.689	146.893	80.455	92.6391	36.6362
V310	Prostaglandin E1	0.26215	-1.9315	0.036743	0.00525412562518614	5.96987841288705e-08	0.014651	1.17221235959611	0.011116570914749	304	353.2	317.2	7.68		0.00860887	71.0534	3335.42	488.127	1110.74	0.00860887	1035.76	225.424	1098.5	5167.85	1098.5	137.653	1098.5	1098.5	1098.5	211.398	236.502	134.342	151.956	0.00860887	100.758	333.261	0.00860887	855.569	798.901	0.00860887	638.527	29.3268	723.636	1077.78	36.9084	178.146	0.00860887	523.428	0.00860887
V316	Cumanin	0.4219	-1.245	0.0010669	0.000636045252514377	0.973940556701659	0.0036679	1.34439956094583	0.0209549544499897	310	265.1	191.1	7.76		587.055	446.874	221.879	520.825	560.579	1059.59	364.482	855.429	658.158	1730.07	658.158	761.315	658.158	658.158	658.158	1335.84	90.1742	0.00860887	615.203	648.718	205.184	875.637	0.00860887	337.206	77.8083	0.00860887	763.589	0.00860887	427.234	0.00860887	639.961	418.684	195.508	671.337	0.00860887
V317	Glycoursodeoxycholic acid	1.7734	0.82652	0.00042168	0.00445625542168188	0.0157235845347172	0.012301	1.19243207539915	0.349432873519465	311	448.3	74	7.76		64015.3	151201	176766	166495	143741	404495	249533	216851	168745	22925.1	168745	199478	168745	168745	168745	285182	322175	367736	445103	667743	200194	445327	157038	335638	105874	157038	255878	643201	328655	329022	362267	229904	364587	400682	243266
V323	Biliverdin	0.6075	-0.71904	0.00023959	6.98886272814717e-05	0.030930859427481	5.6498e-05	1.71106789714875	0.145037118945957	317	581.2	285.1	7.76		165274	208139	262990	102383	76656.1	133210	191809	101940	143222	116303	143222	176674	143222	143222	143222	65252.6	87655.9	63872.7	107752	77725.6	138714	104278	77074.3	61430.5	92387.1	77074.3	108859	113760	124018	25170.2	111874	85255.7	81031.6	111930	107047
V326	Deoxycholic acid-2	0.59773	-0.74244	0.025605	0.00187703489531137	0.376209560409687	0.046869	1.01928316099608	1.2830532837689	320	437.3	391.3	7.76		3.81341e+06	1.23307e+06	0.00860887	2.65377e+06	1.91709e+06	2.78623e+06	1.90287e+06	4.81236e+06	1.71507e+06	1.50309e+06	1.71507e+06	4.44074e+06	1.71507e+06	1.71507e+06	1.71507e+06	965784	1.68322e+06	5.09236e+06	941420	1.50747e+06	158256	1.00097e+06	1.18388e+06	446388	1.36001e+06	1.18388e+06	340023	2.90227e+06	899365	668844	2.55609e+06	1.19081e+06	1.0857e+06	833839	2.10217e+06
V332	Glycodeoxycholic acid	0.61604	-0.69891	3.4354e-05	2.74593946181115e-05	0.301262698941438	2.3048e-05	1.77582228300508	0.070308334152853	326	448.3	402.3	7.85		24909.5	27076.9	31706.7	17019.5	17108.9	16400.9	22627.4	20383.5	22266.4	39618	22266.4	26766.1	22266.4	22266.4	22266.4	10528.8	16532.5	25112.9	13581.2	23077.4	12411.2	11482.9	9555.75	16864	11006.2	9555.75	17892.4	15877.6	19031.5	9605.39	13440.7	13274.3	11133.4	18121.8	9424.67
V333	Hydrocortisone 17-valerate	0.21284	-2.2322	1.502e-05	2.84384147297281e-07	8.09023182910035e-17	6.4982e-10	2.22418357192693	0.0809192851805601	327	481.2	113	7.85		124011	74115.6	96546.1	266704	61161.6	102883	95617.5	26689.9	132897	195039	132897	85875.9	132897	132897	132897	20590.8	20809.7	16599	24738.8	28812.1	43810.8	25386.9	31444.7	20965.9	24511.5	31444.7	28573.5	10350.4	25459.3	16480.9	16971.4	23439.9	34598	25148.3	28793.3
V338	Heptadecanoic acid	0.46451	-1.1062	4.6731e-06	0.000115182293380818	0.16375007887848	0.00020231	1.61665909000473	0.0437776519055826	332	269.1	251.1	7.93		18069.7	19380.5	17221.4	10095.5	22048.3	4965.55	21105.3	14539.9	17594.6	13670.2	17594.6	11852	17594.6	17594.6	17594.6	1769.33	1324.73	15393.6	8772.53	20909.5	23810.1	19417.1	2318.29	4102.75	4650.81	2318.29	9531.38	8979.12	11951.8	5248.66	2038.27	6421.93	540.21	8657.99	1986.24
V341	15,16-DiHODE	0.53624	-0.89905	1.2837e-05	8.80586451869868e-07	0.00496307102792227	1.5069e-07	2.0332804384987	0.178303866070403	335	311.2	223.2	7.93		117010	101654	163994	166732	118741	86827.1	82897.5	111661	82876.7	132749	82876.7	152530	82876.7	82876.7	82876.7	50904.7	60522.4	53276.6	63308.4	102924	35046.8	51442.7	47919.9	74627.3	54636.1	47919.9	70967.3	40532.3	76807.8	68482	52480.8	53704.2	71756.9	81954.2	43967.8
V348	Simvastatin hydroxy acid	0.3512	-1.5097	0.0028625	5.35858065311962e-07	1.30513686200856e-14	9.7741e-05	1.67082526051073	0.285418213520807	341.2	435.3	389.3	8.8		82798.3	82224.1	42816.5	90269.5	170548	396988	179280	72625.3	93818.1	127500	93818.1	95999.8	93818.1	93818.1	93818.1	17131.5	40470.6	43073.3	28701.1	26304.1	36927.9	31118	43233.6	47486.3	53159.6	43233.6	68358.6	25936.5	73069.4	36702	40958.3	31069.5	23380.4	67398.9	50837.3
V353	9,11-methane-epoxy PGF1a	0.32857	-1.6057	0.00028909	0.000169742236381923	0.0733709644563083	0.00011769	1.69259061334733	0.0457608536924101	346	351.3	333.2	8.1		2913.83	5248.22	2032.84	3285.13	3303.21	0.00860887	3569.37	10039.8	7528.86	9462.04	7528.86	4252.82	7528.86	7528.86	7528.86	0.00860887	219.738	548.405	6720.66	610.131	2159.81	179.04	523.117	0.00860887	582.876	523.117	2415.06	477.449	1826.33	198.753	6758.83	874.762	748.509	2257.33	3906.34
V364	Phe-Pro	2.9337	1.5527	0.00075399	0.044861413699042	5.30058047371848e-07	0.034674	1.06590245676215	0.0260347697934064	357	261.1	217.1	8.19		0.00860887	485.343	576.069	0.00860887	408.648	407.616	692.322	326.703	307.57	78.6067	307.57	205.794	307.57	307.57	307.57	135.704	1570.04	410.791	537.55	121.18	1156.91	392.23	1456.13	129.793	1597.43	1456.13	0.00860887	3163.23	0.00860887	2624.26	988.226	698.302	203.519	0.00860887	988.103
V369	Persenone A	0.32424	-1.6249	0.015674	0.0847457007990565	1.77721096482884e-09	0.0032687	1.40325311806939	0.126349321258416	362	377.3	359.3	8.27		16168.7	19434.2	35196.8	21480.4	0.00860887	20399.9	12843.4	26714	1356.7	18534.9	1356.7	46161.5	1356.7	1356.7	1356.7	1472.1	1990.48	4990.66	1094.67	9926.23	7067.45	2552.82	7381.12	0.00860887	0.00860887	7381.12	8380.58	1622.24	1903.34	6126.57	245.483	3424.73	5913.4	9589.89	4650.16
V370	PEtOH 36:3	0.22904	-2.1264	0.0011731	0.00108935948605536	0.00976285906320055	0.00031509	1.59845104144106	0.0197306260625256	363	725.5	279.2	8.27		271.918	393.046	0.00860887	0.00860887	548.096	213.214	471.584	558.692	981.839	1060.56	981.839	0.00860887	981.839	981.839	981.839	0.00860887	918.148	0.00860887	131.792	0.00860887	151.469	36.7044	23.3406	0.00860887	454.097	23.3406	0.00860887	739.276	0.00860887	0.00860887	141.864	22.4177	0.00860887	86.2596	99.231
V374	cis-11,14-Eicosadienoic acid	0.4931	-1.02	0.00012831	2.3148316037011e-06	4.14940324055175e-05	1.6853e-06	1.9266632252513	0.121004696492422	367	307.3	289.3	8.36		52981.4	22999.9	56083.1	57998.6	29735.8	30625.9	25785.8	54357	36867.4	85402.3	36867.4	59323.9	36867.4	36867.4	36867.4	14902.1	15667.3	23058	21283.6	30584.9	17304.4	28904.9	20879.5	26145.3	9145.07	20879.5	26235.8	11162.5	34443.6	10110.9	23984.5	18577.5	19775.1	28319.4	21658.4
V387	PE 22:0	1.7468	0.80474	0.0016476	6.31378754189185e-05	0.0065009218605799	0.032646	1.0725846362403	0.30031805759915	380	550.3	490.3	8.44		27649.3	17071.8	75465.3	33570.8	30273.3	17939.5	44016.2	6680.24	28523.1	36778.6	28523.1	27608.8	28523.1	28523.1	28523.1	77259.6	41817.3	50662.6	59210.3	36434.4	60403.9	31035.8	50289.1	48724.4	40499.3	50289.1	53910.4	42996.6	37012.4	61300	186889	11309.7	34277.8	50820.5	89074.7
V391	3,5-Dihydroxy-meodah	0.5818	-0.7814	0.0082108	0.00517849286817055	0.00312429047659765	0.003872	1.39243076391935	0.0107471045969853	384	405.2	363.2	8.61		1206.21	1939.69	699.181	562.53	36.3451	167.872	656.066	1284.78	1463.83	1669.64	1463.83	920.953	1463.83	1463.83	1463.83	1283.29	97.1731	587.55	605.19	1057.84	246.191	928.142	962.065	643.541	398.418	962.065	592.597	440.856	660.336	87.4787	683.305	825.689	876.958	408.645	523.203
V392	Deoxycholic acid-4	0.54076	-0.88694	0.010897	0.00802277701071175	0.000407495024257146	0.0042353	1.35414586509526	0.0819369837816947	385	391.3	373.3	8.61		52354.7	19225.2	17744	57082.8	9369.93	36391.8	11404.1	6589.65	26902.1	5755.21	26902.1	32505	26902.1	26902.1	26902.1	12916	19250.8	14618.8	12788.6	11142.4	7597.4	11442.2	14358.2	8847.54	36257.7	14358.2	12201.3	17321.2	18040.5	8218	26551.2	6418.96	11983.9	12853.9	21685.9
V394	Docosatrienoic Acid	0.46005	-1.1201	0.0021899	1.1250456523203e-06	3.43752367613506e-06	0.00019114	1.63043197591747	0.0934815900765159	387	333.3	315.3	8.61		14085.5	10701.8	21153.4	11538.1	16397.4	11960.8	14391.3	24926.4	12242.2	47303.7	12242.2	24849	12242.2	12242.2	12242.2	6009.92	2841.68	11005	8763.93	10501.2	1651.85	7624.44	9387.02	1413.08	6313.28	9387.02	7912.12	5711.66	9366.99	8230.71	11424	11511	8628.91	7212.91	11806.1
V406	7beta,12alpha-Dihydroxy-5beta-cholan-24-oic Acid	0.33884	-1.5613	7.5599e-11	3.70027155911243e-06	0.0067700893836599	3.134e-07	1.99165447239041	0.0412874915322002	399	391.3	389.3	9		7867.38	9724.56	7934.1	9502.72	6521.24	7274.82	7017.9	11704.9	9768.09	11844.2	9768.09	10072.1	9768.09	9768.09	9768.09	855.676	2852.8	1837.13	1526.33	2459.11	834.124	379.066	1357.82	2604.35	0.00860887	1357.82	8794.86	66.4906	13136.9	3457.76	852.999	3010.78	6196.46	11124.9	3838.21
V416	PI 18:1-22:5	2.1312	1.0917	0.0015564	0.00556224087988676	0.0378362166812058	0.023666	1.1088062724995	0.00759822304313003	409	909.5	283.3	9		0.00860887	379.766	135.47	60.3123	16.6254	0.00860887	135.995	16.0817	240.797	285.352	240.797	19.9785	240.797	240.797	240.797	323.222	109.053	132.607	132.665	447.994	470.326	174.943	344.434	0.00860887	886.339	344.434	194.355	60.657	505.953	329.594	178.879	286.397	489.927	151.363	241.506
V420	Deoxycholic acid	0.30679	-1.7047	8.2083e-05	2.87809186494008e-05	0.00427910019110809	3.9625e-06	1.88827848596652	0.0225089688710087	413	427.3	391.3	9.11		2901.18	7121	0.00860887	2726.38	4374.95	3737.66	4332.35	8680.79	4198.66	1535.38	4198.66	4700.3	4198.66	4198.66	4198.66	1186.13	1782.7	2162.54	1298.49	551.141	1262.52	1324.79	472.567	2217.74	0.00860887	472.567	2797.82	705.044	3896.9	581.863	1240.2	542.7	626.689	4486.61	204.811
V427	LPI 18:1	0.31949	-1.6462	0.0026575	0.0107805248284514	0.13696043138355	0.0027957	1.42619216978351	0.0216666442007335	420	597.3	281.2	9.11		1448.41	3158.18	0.00860887	0.00860887	1374.67	0.00860887	1483.88	2864.42	3159	1839.56	3159	440.008	3159	3159	3159	1320.63	15.135	0.00860887	300.209	1731.11	349.05	120.716	1808.73	50.5841	53.5241	1808.73	40.8088	0.00860887	54.6981	0.00860887	0.00860887	1450.57	3903.07	23.1411	384.624
V431	5b-Cholestane-3a,7a,12a,24,25-pentol	0.24129	-2.0511	9.8683e-05	2.45606324483878e-07	0.000109215587090806	1.3688e-06	1.93254473891936	0.0842428322473565	424	451.3	433.3	9.11		19214.8	9639.17	38752.4	11055.9	16757.6	7919.7	17914.3	8950.68	9932.87	14126.8	9932.87	16000.6	9932.87	9932.87	9932.87	0.00860887	194.521	7415.89	4184.74	6474.45	918.565	918.592	1994.35	0.00860887	0.00860887	1994.35	5006.68	0.00860887	1837.95	891.934	4685.68	6929.69	1728.06	5063.22	1333
V435	Prostaglandin A1	0.48363	-1.048	0.0029652	3.70300042130382e-06	6.02536679966321e-07	0.00024388	1.61972954184704	0.125321692452478	428	335.2	317.2	9.23		25796.5	45931.6	53134.8	23845.9	40428.2	45056.1	19981.7	35771.2	26325.7	104799	26325.7	43758.2	26325.7	26325.7	26325.7	13167.3	15689.8	11409.8	12761.6	25414.6	19481.6	17053.8	20714.8	20176.2	6656.07	20714.8	21042.4	12738.6	22710	12895.5	21903.2	15940.4	19083.3	26023	23666.2
V448	trans-Zeatin riboside	0.54238	-0.88262	1.6872e-06	1.61785728822566e-06	0.739922552762709	1.1247e-05	1.82242596503893	0.0479130399652217	441	350.1	306.2	9.34		6947.79	10490.3	16339.6	9674.42	6585.68	7620.27	9711.4	9860.15	8856.96	10680.3	8856.96	10937.9	8856.96	8856.96	8856.96	4147.11	5201.37	4400.36	5090.53	7053.12	6272.79	5329.4	5316.12	2086.23	1082.08	5316.12	6619.68	691.027	8284.01	2442.25	6017.66	5609.21	7184.76	8083.63	6866.77
V449	9,10-DiHOME	0.63564	-0.65371	0.020694	0.0339312464462018	0.00259562510538583	0.013807	1.20255881738444	0.228227740008369	442	313.2	295.2	9.34		197446	109776	315188	154644	150654	247891	152880	140758	75931.7	113385	75931.7	274096	75931.7	75931.7	75931.7	124069	59023	81218.3	96091.4	93698.5	96141.7	85430.1	80136.1	49847.5	61932.7	80136.1	124395	102568	64290.6	45772.4	96269.2	84325.4	147311	140990	79863
V454	Tetrahydrocorticosterone	0.50282	-0.99189	0.0027783	1.28713658015466e-05	5.02216514859566e-05	0.00036934	1.60130328802187	0.167018270358434	447	349.2	331.2	9.46		63446.6	78977.3	166933	66138.5	90863.7	64276.4	67210.2	50160.5	54727	189730	54727	86166.4	54727	54727	54727	13257.5	28433.4	23919.8	52747.5	37656.1	57840.1	50876.6	35148.6	60046.9	23786.3	35148.6	65965.9	9949.83	45219.1	33215	41118	42351.7	25150.8	78809.3	50816.7
V457	LPC 20:1	4.5583	2.1885	0.00013437	0.00539157625309691	2.18979234431558e-07	0.013654	1.23893081752507	0.0285348000453195	450	594.4	535.4	9.57		0.00860887	99.9742	389.453	147.881	822.648	220.5	237.531	152.544	204.491	0.00860887	204.491	98.2823	204.491	204.491	204.491	252.78	1168.86	0.00860887	1241.52	237.978	0.00860887	603.79	517.473	1220.32	0.00860887	517.473	1812.94	0.00860887	1607.39	391.18	0.00860887	3002.38	2874.43	1949.28	1765.23
V468	LPA 14:0-sn2	4.3802	2.131	0.0013841	0.00136348135733947	7.99000411764522e-09	0.049336	1.0835991869377	0.088610554998152	461	381.2	153	10.03		310.44	457.982	760.361	0.00860887	108.35	256.564	1317.16	0.00860887	754.399	81.6117	754.399	0.00860887	754.399	754.399	754.399	5251.77	116.049	4196.72	1934.53	375.401	0.00860887	1123.7	1668.85	1832.46	4034.16	1668.85	1373.61	1157.49	1027.68	4637.87	11917.9	0.00860887	0.00860887	1350.71	5335.09
V512	SHexCer d38:2	1.6127	0.68951	0.004748	0.00694830572653302	0.999398219017702	0.015198	1.17655304363749	0.00873333707558586	505	832.6	697.5	13.99		37.4013	133.807	224.487	102.337	21.5328	2.58008	160.035	115.123	93.5822	8.41184	93.5822	122.873	93.5822	93.5822	93.5822	206.208	132.274	155.981	78.6465	93.5765	197.007	98.0989	144.465	100.699	188.039	144.465	215.496	47.9769	93.1469	201.935	88.4153	170.094	215.12	156.418	127.496
[truncated: 20 more columns]
