# Supplementary material for: The plasma metabolome and clinical features of patients with coeliac disease in Northwest China
Source: Ann Med. 2026 May 16;58(1):2668756. doi: 10.1080/07853890.2026.2668756 (PMC13182154; doi:10.1080/07853890.2026.2668756)
Supplement: Supplemental Material [file IANN_A_2668756_SM4133.zip › Supplementary Materials/Supplementary Materials6_Diet_adjusted differential metabolites in IBDvsContorl_Cation.xlsx]

## Sheet: Supplementary Material 6_Diet-a
Supplementary Material 6_Diet-adjusted differential metabolites in IBDvsControl_Cation
															Con	Con	Con	Con	Con	Con	Con	Con	Con	Con	Con	Con	Con	Con	Con	IBD	IBD	IBD	IBD	IBD	IBD	IBD	IBD	IBD	IBD	IBD	IBD	IBD	IBD	IBD	IBD	IBD	IBD	IBD	IBD
															Con	Con	Con	Con	Con	Con	Con	Con	Con	Con	Con	Con	Con	Con	Con	IBD-DH	IBD-DH	IBD-DH	IBD-DH	IBD-DH	IBD-DH	IBD-DH	IBD-DH	IBD-DH	IBD-DH	IBD-DH	IBD-DH	IBD-DH	IBD-DH	IBD-DH	IBD-SD	IBD-SD	IBD-SD	IBD-SD	IBD-SD
varID	Compounds	Fold Change(FC)	log2(FC)	p(T test)	p(U test)	p(HomogeneityVarianceTest)	FDR	PLSDA_VIP	OPLSDA_VIP	ID	Q1	Q3	tR	I.S	E101	E105	E107	E110	E112	E113	E116	E123	E125	E129	E130	E131	E132	E133	E134	A1101	A1102	A1111	A1112	A1115	A1117	A1118	A1122	A1134	A132	A133	A180	A185	A194	A196	A110	A1103	A1104	A1105	A1106
V15	D-Ribulose 1,5-bisphosphate	1.7095	0.77357	4.1829e-06	2.21758378762345e-05	0.0569860987988006	0.00044672	1.63812758127789	0.0330284058163855	15	331	198.9	1.01		2621.66	3473.59	4933.29	2047.92	4275.43	1023.43	5406.49	5222.84	5425.6	4736.13	5425.6	3099.09	5425.6	5425.6	5425.6	6199.53	3910.89	7165.76	2269.92	7712.92	7834.86	8087.52	7584.58	8017.34	8403.18	7595.02	6853.5	8701.64	6680.49	8085.71	3351.56	5897.41	13372.3	14025.8	5236.94
V16	Arginine	0.55814	-0.84131	2.3957e-06	1.2705849805686e-06	0.31991128719526	8.9206e-07	2.06215156781938	0.32110467244343	16	175	158	1.01		155000	222847	193839	126926	233701	240337	226355	215011	136882	219603	136882	190781	136882	136882	136882	119818	123356	78476.4	102317	101273	67940.5	76981.3	112124	98806	119505	120770	108289	60749.8	129283	58175.2	138973	97280.7	90385.2	128732	84836.9
V23	Isomaltose	0.40675	-1.2978	1.5384e-07	6.71541468450361e-08	3.04493679493675e-05	2.1238e-12	2.48040770249034	0.249658776320346	23	343.1	163.1	1.01		115928	159797	214405	137954	225281	196911	216842	214158	126361	208746	126361	178676	126361	126361	126361	78501.6	116027	72418.9	63768	69396.2	66637.2	67067.4	50865	72252.4	57485.4	78194.5	77033.9	54995.8	88811	69183.2	17486.3	51841.3	64881.1	68965.7	63786.8
V26	N,N-Dimethyl-L-lysine	0.61037	-0.71223	3.2595e-05	1.78691160942435e-05	0.514665455048834	4.5367e-05	1.82330388664989	0.626092945030461	26	175.1	130.1	1.01		407053	501474	469142	355466	605159	605359	699401	515795	344908	541791	344908	462668	344908	344908	344908	345995	377025	269876	378966	222681	240129	262382	268613	236828	304817	353836	324080	147978	310007	176307	357192	343554	230176	311938	208484
V28	2-Aminooctanoic acid	0.52671	-0.92491	1.1613e-05	1.61785728822566e-06	0.00939596850059356	3.0009e-07	2.11130648915415	0.425520347847307	28	160.1	101.1	1.01		514205	526504	387974	533315	665545	715702	588629	577266	358360	254633	358360	589544	358360	358360	358360	275402	236003	256566	324344	267343	166924	258688	246342	240674	275795	338558	276985	156350	309514	250689	271797	216325	263061	195073	244364
V33	Acetylchloline Chloride	1.6007	0.67872	0.022097	0.0193977933512648	0.525057541779104	0.052459	1.09061252351179	0.0615896411054453	33	147.1	88.1	1.01		55349.7	3955.41	33524.9	4209.28	27610.1	31309.3	29314.9	5454.37	7695.69	28667.2	7695.69	39564.6	7695.69	7695.69	7695.69	16218.6	39862.7	26063.1	30029.4	23180.2	41117.9	32899.3	48801.8	20596.7	52409.1	59271.4	53316.9	57863.5	28840.6	7533.36	53294.6	18318.3	19942.5	38200	34611.7
V55	L-Glutamic acid	1.8959	0.92288	1.0806e-08	4.16605135807784e-07	1.48757030259266e-05	3.3618e-05	1.84729159611052	0.864673865846973	55	148.1	130.1	1.01		287542	424207	383394	262192	443401	337558	473354	492291	363900	270619	363900	388754	363900	363900	363900	558844	637802	705447	475238	717829	577853	678266	590099	710759	561297	599785	641945	662655	700659	684124	1.42785e+06	740748	824374	339907	775247
V62	Na-Acetyl-L-ornithine	0.6252	-0.67762	4.4053e-07	7.3674956846796e-06	0.337080775317513	1.3701e-05	1.91142614145701	0.33840000139261	62	175.1	157.1	1.01		169568	197433	191778	154847	213365	217195	214284	186906	140855	208804	140855	190507	140855	140855	140855	123766	116395	105347	88199.4	91176.5	99675.7	102814	65408.3	103721	108489	150471	148430	71413.6	119436	53331.4	173208	95815.6	96753	125173	93063.6
V72	2',3'-Epoxyindicolactone	0.45546	-1.1346	1.252e-08	6.71541468450361e-08	0.00787886621627816	1.1261e-12	2.49429209139187	2.48662829574566	72	383.1	203.1	1.01		1.05824e+07	1.78239e+07	1.39445e+07	1.24874e+07	1.64663e+07	1.61497e+07	1.9116e+07	1.99008e+07	1.2008e+07	1.58677e+07	1.2008e+07	1.59208e+07	1.2008e+07	1.2008e+07	1.2008e+07	6.6325e+06	1.182e+07	7.05096e+06	5.85092e+06	7.38377e+06	5.87243e+06	7.70483e+06	5.75065e+06	7.49333e+06	6.20646e+06	8.13819e+06	7.58649e+06	6.17179e+06	9.2121e+06	6.92932e+06	4.17913e+06	5.71632e+06	6.63863e+06	4.60519e+06	6.26995e+06
V78	D-Galactose	0.63265	-0.66052	4.7806e-11	4.7261690684019e-07	0.00717782310393352	3.1667e-07	2.10370277747662	0.119945483313324	78	198.1	85	1.01		56995.5	59488.1	64920.4	54619.8	66022.5	64621.7	67852.3	58507.2	56729	45402.9	56729	58899.7	56729	56729	56729	46036.3	31774.7	36367.3	31219.4	42050.6	32511.4	34593.4	43273.9	41210.2	48841.3	60617	44292.7	30863.5	50236.9	42988.7	26807.9	36138.3	25046.6	3418.65	48567.8
V80	DL-2-Aminooctanoic acid-2	0.50568	-0.9837	2.1321e-06	1.1250456523203e-06	0.00335910195989529	9.1709e-09	2.25769347615169	0.354005956265214	80	160.1	101.1	1.01		544304	477073	520661	554507	728625	588042	707836	564980	405894	225055	405894	600439	405894	405894	405894	270504	259730	239714	253832	281082	182407	217836	345656	249707	377804	339416	286009	201758	325716	227142	256800	214113	196897	179379	335569
V83	Galactose 1-phosphate	0.60956	-0.71415	2.2887e-15	4.16605135807784e-07	4.12653285971872e-06	1.9036e-10	2.3791910320867	0.0891678622597978	83	261	99	1.01		74730.3	79786.4	75741.8	74938.9	72772.1	67126.7	78282.2	79387.8	76994.2	77026.5	76994.2	74847.8	76994.2	76994.2	76994.2	44597	85389.5	21760	55057.1	39901.4	48197.5	42208.6	45044.2	41786.1	41984.5	57952.6	42613.8	54569.7	50264.8	45856.1	24549.9	56210.7	56452.2	57935.8	42939.9
V86	Hypoxanthine	1.7987	0.84694	2.8154e-08	2.3148316037011e-06	0.0681965454958718	8.4565e-06	1.93497410426267	0.621553468912408	86	137	92.1	1.01		348150	219222	198776	472387	163701	221095	231269	208562	225984	225950	225984	283405	225984	225984	225984	371299	515775	428087	303875	401997	448123	401396	386561	407938	464034	413570	447392	479966	443885	396185	540920	435774	435818	299756	377514
V89	Methyl benzoate	2.2785	1.1881	1.7463e-06	2.60550923271511e-06	0.266336370129684	6.2668e-05	1.80010449596561	1.08566249523642	89	137.1	94.1	1.01		631432	357471	295044	1.32769e+06	370607	221077	393249	194986	398227	302229	398227	273965	398227	398227	398227	706274	1.10511e+06	908847	523673	845383	1.09582e+06	830321	702508	831811	898169	826807	924079	1.32149e+06	991348	883227	1.22961e+06	1.17383e+06	737748	721479	676936
V95	S-Sulfo-L-cysteine	1.6749	0.74406	1.905e-06	1.60269942889236e-05	0.0305964835750759	0.00033604	1.66500814444349	0.0769293826184531	95	202	120	1.01		29315.1	46361.4	13551.3	18391.2	25497.2	29741	34518.4	35171	35707.1	16865.8	35707.1	22443.8	35707.1	35707.1	35707.1	35884.4	48996	51537.3	32014.9	46973	34612	52640.7	41364.1	48127.1	56081.7	32672	43766	36921.5	46012.5	40478.6	78190.7	56778.4	41455.7	54724	74550.1
V108	S-Lactoylglutathione	1.562	0.64341	0.0025218	0.0266031592358154	7.70631700261855e-08	0.076616	1.00686313253177	0.034673187040354	108	380.1	233.1	1.01		907.324	726.645	569.381	960.236	776.87	1278.27	951.69	807.954	846.375	1025.49	846.375	861.141	846.375	846.375	846.375	832.763	1867.78	1012.91	683.035	1241.9	2408.88	1367.68	291.428	1413.79	0.000756706	484.843	1045.76	2735.15	646.105	1804.66	325.979	1485.37	1652.38	69.1457	203.264
V110	1-Aminocyclohexanecarboxylic Acid	0.45714	-1.1293	0.032612	0.00479118514895052	0.00177891505291494	0.027854	1.15972328640653	0.342732459468375	110	144.1	58.1	1.08		490105	425340	0.000756706	464010	64493.1	249946	87760.1	94684.2	135557	0.000756706	135557	204755	135557	135557	135557	47933	167465	62116.9	1.80705	134288	0.000756706	39697.3	0.000756706	75308.3	63716.2	320210	174221	124874	335789	67241.7	26779.1	59087.3	85310.5	81026.9	74301.1
V130	L-Pipecolic acid	1.6489	0.7215	3.9519e-07	6.07220240236741e-07	4.78565093955762e-08	0.00045467	1.6571981791819	0.404086008999553	130	130.1	56.1	1.18		241786	196732	233771	244466	265719	225507	298810	271559	253272	217738	253272	216069	253272	253272	253272	583963	310297	579473	305908	304261	728444	305685	585164	357725	335125	360401	421909	530346	343695	337974	510394	320357	254505	212300	430401
V134	S-(5-Adenosy)-L-homocysteine	2.1278	1.0893	5.3323e-09	2.05543136976548e-06	0.00274634832969507	1.2067e-05	1.89720874649427	0.0682457923422638	134	385.1	134	1.18		3378.89	5939.83	7764.91	4506.36	2555.61	2473.82	6846.42	4958	4827.11	2450.84	4827.11	5365.11	4827.11	4827.11	4827.11	10609.6	10897.1	3700.46	14789	7370.85	14893.4	8597.57	11899.3	7476.19	10607	8198.18	7283.79	16928.5	7037.12	7332.03	15287.1	8566.01	12881.6	4771.09	16807.1
V139	3-Indoleacetic acid-2	3.0345	1.6014	1.7887e-08	1.43300388375619e-06	0.0696512762036604	5.9452e-06	1.96094692691284	0.0576990124293656	139	176.1	132.1	1.28		101.868	5610.53	0.000756706	0.000756706	1640.63	2719.65	2576.58	4197.7	2808.01	100.288	2808.01	1480.76	2808.01	2808.01	2808.01	4839.25	13101.6	6895.3	12203.2	5882.7	5551.09	6675.87	5865.25	4147.57	10317.8	7928.01	9520.66	7454.54	8334.66	3895.35	10073.3	6743.83	6534.66	996.027	6657.49
V143	N4-Acetylcytidine	1.5309	0.61441	9.9907e-05	0.00187703489531137	4.60249289162204e-06	0.012507	1.27217382119012	0.134973952830682	143	286.1	112.1	1.28		37222.1	57086.6	36199.5	43425.1	52397	50043	34910.2	48005.9	38284.8	36237.9	38284.8	48752.2	38284.8	38284.8	38284.8	82226.5	108280	66669.8	36017.7	53074.6	62496.5	41386.1	25437.3	63451.8	77428.4	90159.1	61043.8	27072.8	83933.6	128899	89867.1	19265.9	44561	19185.1	102685
V145	Hirsuteine	0.47483	-1.0745	0.018936	0.0125858868230369	0.015639314452538	0.018233	1.20865540129425	0.0919546993476239	145	367.2	326.4	1.49		7332.17	991.001	1470.1	7890.12	6754.61	1932.87	0.000756706	12783.4	3666.97	8711.28	3666.97	11064.1	3666.97	3666.97	3666.97	542.905	191.338	1073.57	0.000756706	4137.88	2940.5	6867.67	1907.04	5447.9	0.000756706	2101.17	2274.5	4295.63	0.000756706	2241.17	533.631	1169.28	817.294	9189.35	6051.97
V159	N1-Methyl-2-pyridone-5-carboxamide	1.5505	0.63276	0.00020544	0.000960539835098673	0.0218227692354736	0.0083301	1.32690933411697	0.830749888076232	159	153.1	136	1.69		917337	750401	713550	978542	380389	441595	736791	629115	500861	284560	500861	752647	500861	500861	500861	1.30601e+06	942454	632086	1.36995e+06	652829	1.42823e+06	530391	861517	625446	768415	830067	784170	1.10889e+06	698707	879081	1.05625e+06	449145	1.29888e+06	355842	630307
V171	1,7-Dimethylxanthine	0.34618	-1.5304	0.0087276	0.00104603240718639	2.59331849526729e-08	0.0015854	1.52583545246488	0.537347474848201	171	181.1	124.1	2.09		402068	793929	1.67797e+06	161930	58679.4	189950	1.02363e+06	284952	472872	1696.15	472872	771088	472872	472872	472872	0.000756706	15159.8	86079.8	283899	175862	0.000756706	217223	76170.9	130680	30563.3	105258	140806	62510.5	39803.7	72232.7	384361	246964	126424	171436	203906
V173	D-Pantothenic acid-2	1.7135	0.77695	2.8993e-06	2.21758378762345e-05	5.78609719158673e-08	0.0016129	1.51515243391481	0.148294329584405	173	220.1	202.1	2.09		69787.7	60543	68244.3	60181.5	79230.9	60548.6	82106.6	75240.7	78181.1	55391.8	78181.1	61360.8	78181.1	78181.1	78181.1	129154	210618	122637	134640	51666	152133	84118.3	129475	66080.6	253814	105470	82542.1	88773.9	97312.5	216172	157542	120585	59557.5	103748	116721
V187	Gly-Phe	0.31542	-1.6646	0.0066378	0.00143643630372008	8.12743452192953e-05	0.0019776	1.50442432984832	0.426745336915187	187	223.1	120.1	2.39		304298	154360	590969	969079	124484	0.000756706	437384	0.000756706	332778	98517.5	332778	162162	332778	332778	332778	154385	0.000756706	0.000756706	43788.1	12437	118905	106593	127696	56972.3	66139	481904	167761	99641.6	80145.8	0.000756706	236732	189101	0.000756706	112174	20775.4
V204	CCG-48252	2.4128	1.2707	0.00060445	9.44744324338965e-05	7.37927645143586e-12	0.038235	1.11065143706725	0.156552296307822	204	290.2	85	2.6		24057.8	20140.8	20005.1	25738.9	13940.6	9713.61	19171.6	21961.6	21071.7	24963.8	21071.7	20968	21071.7	21071.7	21071.7	20049.8	29727.5	24644	27548.8	40318.6	61196.4	28081.5	23207.9	36054.7	19119.4	30017	34279.2	104701	43966.3	38917.1	0.000756706	51445.4	5712.75	25650.7	46416.6
V217	Nortriptyline	15.521	3.9562	0.00012167	6.95038923799343e-05	6.52894597852567e-19	0.015904	1.29576745109734	0.0629014265771655	217	264.2	160.1	2.7		6.13355	14.3195	44.0507	27.613	100.837	22.3776	99.4303	76.8733	65.0456	67.7494	65.0456	26.4062	65.0456	65.0456	65.0456	696.604	384.758	934.117	0.000756706	1367.28	690.006	805.464	113.841	1329.97	115.435	347.635	789.087	1005.99	1072.48	938.559	2898.96	1188.66	500.33	1029.52	115.298
V227	Caffeine	0.091926	-3.4434	0.00070964	2.84384147297281e-07	3.18573547383495e-28	4.5775e-06	1.9860330139986	0.505805718471168	227	195.1	138.1	3		210009	494060	1.7838e+06	298122	67261.7	149795	1.44923e+06	162686	821743	215525	821743	306765	821743	821743	821743	54619.3	24557.8	68975.4	38685.9	55047.9	90083.2	42313.9	69616.7	48535.6	34602.1	48019.7	52757.8	80955.1	29850.7	79882.5	55976.5	7437.55	0.000756706	91981.9	20918.6
V240	cyclo-(L-Leu-L-Pro)	0.63521	-0.6547	0.0018079	3.3926308474304e-05	4.48868328431655e-06	0.00015572	1.71951528484491	0.0785480059442592	240	211.1	70.1	3.2		113094	84323	106141	73434.6	40647.9	143910	60666	106419	72018.9	107114	72018.9	167643	72018.9	72018.9	72018.9	48022.1	50705.2	58854.9	45226.9	62022.2	47236.1	63763.2	38300.7	60406.2	46410.2	59997.7	62136.7	53119.2	59693.2	54612.7	93325.1	62004	54743.4	37607	76729.8
V244	2,5,6-trihydroxy-5,6-dihydroquinoline	0.41199	-1.2793	0.010188	0.00123992276036447	1.18309845960483e-12	0.0014558	1.53780539062341	1.58239291282362	244	180.1	105	3.3		222503	572239	1.48987e+06	902728	3.34301e+06	1.02823e+06	920575	1.84173e+06	590422	569986	590422	1.86204e+06	590422	590422	590422	287489	290495	340988	280255	387649	169773	388413	300243	381398	329172	376112	340228	201662	384285	334814	637927	532458	464966	429438	289230
V248	Hippuric acid	0.43645	-1.1961	0.021033	0.00861391216502891	8.86121132151562e-12	0.0053258	1.3980844633839	2.5908248599126	248	180.1	105	3.3		1.14547e+06	1.47973e+06	4.77377e+06	1.99665e+06	7.63459e+06	2.81236e+06	182245	3.76018e+06	1.25518e+06	1.0597e+06	1.25518e+06	4.30575e+06	1.25518e+06	1.25518e+06	1.25518e+06	989289	583626	1.19924e+06	595392	1.19015e+06	408148	1.26411e+06	684546	1.28332e+06	527610	986001	1.06728e+06	88224	939732	824998	1.34581e+06	1.22099e+06	920614	610833	363514
V276	Carbimazole	1.7852	0.83607	0.010334	0.0220404339780104	0.345422243313869	0.057288	1.06337609967976	0.0377750316552978	276	187.1	159.1	4.21		3504.33	0.000756706	9454.82	4576.22	1678.88	0.000756706	7021.66	402.537	3399.84	509.02	3399.84	2309.05	3399.84	3399.84	3399.84	6703.3	800.611	10462.4	8338.77	4569.57	4340.15	2026.63	541.991	3404.8	6575.12	6046.12	7549.45	2737.7	7702.52	7720.12	2999.73	3393.3	1077.95	11751.8	10748.4
V291	(2E)-octenoylcarnitine	0.63294	-0.65986	0.0025912	0.00012707544940387	2.23254776383015e-06	0.00028581	1.68605405732616	3.1288072804141	291	286.2	85	4.72		5.5311e+06	4.32617e+06	8.77636e+06	6.52123e+06	9.45814e+06	4.12055e+06	7.89969e+06	1.44857e+07	5.55516e+06	9.1801e+06	5.55516e+06	1.02533e+07	5.55516e+06	5.55516e+06	5.55516e+06	3.92241e+06	3.49632e+06	4.14561e+06	2.77537e+06	4.53021e+06	4.28166e+06	4.57247e+06	3.40381e+06	4.62015e+06	3.37622e+06	5.13356e+06	4.6029e+06	4.78267e+06	4.55241e+06	4.31999e+06	4.57149e+06	6.08587e+06	6.6744e+06	2.42726e+06	4.76193e+06
V296	Gibberellic acid	100.94	6.6574	0.00017818	9.98598282562507e-05	2.3952791942176e-25	0.019179	1.20579917516143	0.0187030410707098	296	367.1	143.1	4.82		0.000756706	0.000756706	0.000756706	0.000756706	13.3525	0.000756706	8.74156	0.000756706	4.82891	0.000756706	4.82891	0.000756706	4.82891	4.82891	4.82891	200.036	35.3414	165.692	0.000756706	493.187	44.2154	323.695	39.5258	919.966	0.000756706	0.000756706	0.000756706	32.5038	0.000756706	1385.42	450.895	115.381	177.726	22.289	44.848
V297	Dl-Indole-3-lactic acid	0.080696	-3.6314	1.4409e-06	7.67103569116798e-08	1.20929189019865e-12	6.4291e-12	2.45465093401766	0.048646814715389	297	188.1	128	4.92		2588.62	11437.6	6029.68	7647.79	10130.8	17475.8	12781.7	10680.9	5743.21	11736.6	5743.21	7964.84	5743.21	5743.21	5743.21	1482.72	1832.22	477.121	0.000756706	431.033	2647.31	208.818	0.000756706	597.984	17.2552	1338.39	1101.09	2711.51	1641.9	871.085	232.278	305.585	399.981	321.76	323.775
V299	Dinotefuran	0.31592	-1.6624	0.001103	5.13266906512439e-05	0.000128004342483112	0.0001157	1.74481651122918	0.0270359526985109	299	203.1	130	5.02		8994.3	6609.62	8837.41	10483.9	172.181	5384.77	1473.47	4185.51	2801.47	5250.3	2801.47	9580.6	2801.47	2801.47	2801.47	2687.23	4691.62	43.6583	2755	0.000756706	3837.39	906.311	601.948	0.000756706	5830.62	1882.43	2194.02	2319.65	1359.08	0.000756706	904.435	1943.3	874.735	916.63	450.171
V306	9-Decenoyl-carnitine	0.47345	-1.0787	0.0044335	3.053053342668e-05	4.020746112443e-07	0.00058917	1.62912643493287	4.03773557903131	306	314.2	85	5.12		2.99174e+06	5.10151e+06	1.0983e+07	6.55437e+06	6.80719e+06	6.34683e+06	1.12852e+07	1.75237e+07	3.93032e+06	4.06271e+06	3.93032e+06	8.56151e+06	3.93032e+06	3.93032e+06	3.93032e+06	3.64718e+06	3.39447e+06	1.88421e+06	2.40784e+06	2.22148e+06	5.00813e+06	2.74291e+06	1.55045e+06	2.59766e+06	2.83896e+06	4.471e+06	3.99506e+06	4.83709e+06	2.941e+06	1.87043e+06	3.16661e+06	7.85658e+06	4.53457e+06	3.4976e+06	3.05471e+06
V307	Decatrienoyl carnitine	0.62464	-0.6789	0.01285	0.000881216318735118	1.97612055400787e-05	0.0049094	1.40278652663975	1.12431527202372	307	310.2	85	5.12		643572	330897	1.41631e+06	969506	1.27138e+06	117035	708985	1.72805e+06	682633	1.09073e+06	682633	1.45152e+06	682633	682633	682633	605534	536309	879459	252392	567283	513263	616219	111722	648435	657697	505700	862789	143702	483566	485270	672253	657309	659044	380983	694687
V321	Cycloprodigiosin	2.7904	1.4805	0.0010775	2.7442636976862e-05	3.08949757282762e-18	0.053359	1.09737865296603	0.162874985335041	321	322.2	160.1	5.32		4337.56	4267.3	4036.46	4827.24	4788.86	4784.85	3689.62	3876.13	4257.25	3450.45	4257.25	4483.77	4257.25	4257.25	4257.25	5822.69	7150.92	5263.27	6348.36	4689.64	7650	5057.65	6784.43	4985.35	5955.58	4060.68	4884.66	7323.53	4502.31	5485.51	0.000756706	10578.6	6232.8	18020.7	0.000756706
V336	CIS-4-DECENOYL CARNITINE	0.5022	-0.99366	0.0067054	0.000115182293380818	7.86079432672654e-05	0.0019776	1.51582379781744	4.94586867391009	336	314.2	85	5.72		5.30801e+06	7.2549e+06	1.53842e+07	9.62325e+06	9.03121e+06	9.30914e+06	1.46036e+07	2.41692e+07	4.96836e+06	6.08478e+06	4.96836e+06	1.07212e+07	4.96836e+06	4.96836e+06	4.96836e+06	4.46553e+06	5.05892e+06	2.35077e+06	2.5261e+06	3.31898e+06	6.87289e+06	4.8472e+06	1.78992e+06	3.98337e+06	4.6309e+06	7.62114e+06	6.42919e+06	7.51937e+06	4.56598e+06	2.18992e+06	4.30404e+06	1.31876e+07	5.9856e+06	3.74608e+06	5.66855e+06
V362	Glycocholic acid(M-H2O+H)	0.31386	-1.6718	1.7322e-05	1.61785728822566e-06	0.00741568334851916	4.837e-07	2.08401933348724	0.0912432883555125	362	448.3	309.3	6.13		82025.8	54115.5	103632	48229.6	20587.8	45093.9	45160.4	26950.1	62360.7	125191	62360.7	63939	62360.7	62360.7	62360.7	43285.6	26934.3	29966.5	20471.2	42370.4	11914.4	35062.5	4739.89	44433.1	0.000756706	27888.5	22170.5	8494.66	52401.1	30881.1	30284.2	14755.4	4971.66	28873.6	16834.4
V364	1,25-dihydroxy-2,4-dinor-1,3-secovitamin D3	1.6825	0.75062	0.005119	0.0069464456820704	0.469397827108708	0.029766	1.20489682761541	0.028136894385797	364	391.3	374.3	6.13		1130.1	1071.17	950.078	1094.94	209.817	678.468	778.181	0.000756706	374.58	0.000756706	374.58	653.74	374.58	374.58	374.58	854.252	883.344	1308.07	1271.34	682.406	742.572	124.44	1246.55	721.619	1911.43	1376.29	1179.83	826.31	1164.98	1729.59	35.274	736.924	954.83	1407.44	619.204
V369	Estrone	0.4981	-1.0055	0.00033319	2.21758378762345e-05	0.000159781925759902	1.4339e-05	1.88784781188845	0.102350383396116	369	271.2	159.1	6.23		120625	138058	127445	152836	57813.1	40648.7	90657.8	87048.1	56648.8	93822.3	56648.8	115655	56648.8	56648.8	56648.8	52928.1	54538.6	42947.4	29381.5	44324	57356.1	38040.9	0.000756706	42423.4	3924.39	57388.6	50977.7	53228.4	60734.1	52851.1	42624.9	44248.9	77206.3	42380.9	33287.2
V377	3a,7b,12a-Trihydroxyoxocholanyl-Glycine	0.43007	-1.2173	0.0010798	0.000325620793916466	0.151337657391885	0.0011461	1.55740406962614	0.138251501040592	377	448.3	309.3	6.33		36705.9	66564.8	81662	35768	38479.6	17066.3	44151.7	44133.9	26298.6	94343.5	26298.6	59177.9	26298.6	26298.6	26298.6	10661.4	42786.5	11890.3	19309.8	45934.8	0.000756706	46696	10820.1	43287.7	12517.7	42092.2	30389.5	16727.5	53843.7	12761.9	2726.48	17064.2	7488.35	18108.6	32475.6
V391	PC 18:0	5.9285	2.5677	0.0045235	3.70027155911243e-06	3.85569101509606e-16	0.10506	1.02745055301836	0.854409341298679	391	560.3	184.1	6.53		18226.4	21804.5	14227.5	15081.8	14387.9	3027.16	18935.7	36825.2	15166.9	15023.2	15166.9	26351.5	15166.9	15166.9	15166.9	55152.3	185758	65507.6	64882.3	43833.7	45739	49364.3	54307.8	44780.1	65712.2	46433.3	59617.6	34726.8	89766.2	42175.2	217541	99710.6	123073	31327.3	53939.9
V392	Androstanolone	0.48112	-1.0555	0.001766	0.00382652112363497	0.00784385126910458	0.0006712	1.61677118746253	0.113819832509647	392	291.2	255.2	6.63		17760	22422.3	28743.9	32481	13587.8	6179.31	25758.8	19230.9	8570.14	20848.3	8570.14	26052.9	8570.14	8570.14	8570.14	10344.1	17906.3	10011.7	11569.3	6975.73	6250.51	7993.81	601.038	7106.17	5258.27	16756.5	15773.9	2800.78	13210.8	4107.07	11579.4	9821.55	567.393	801.352	1131.39
V397	Midazolam	0.25434	-1.9751	0.0006398	0.00103246122541992	4.72433356558559e-08	1.2537e-05	1.96204244943188	0.0100688949710032	397	326.1	207.1	6.63		55.0582	130.499	190.564	0.000756706	62.9736	171.222	233.874	22.3793	266.347	195.756	266.347	0.000756706	266.347	266.347	266.347	18.1252	4.12035	107.695	0.000756706	26.8813	68.3525	18.185	0.000756706	43.7896	78.7419	52.6526	119.359	35.574	12.8196	21.745	41.5323	11.6313	0.000756706	0.000756706	75.3155
V400	5beta-Dihydrotestosterone	0.60246	-0.73107	0.0015717	0.000115182293380818	0.000699434182575218	0.00031285	1.67364341539249	0.0906733297366244	400	291.2	273.2	6.73		70693.9	53889.6	78792.2	105801	38573.2	29509.1	64472.6	56628.4	38863.5	47751.5	38863.5	79236.8	38863.5	38863.5	38863.5	37617.2	54361	35331.5	28098.4	21433.4	32546.1	30404.4	4732.63	20987.2	27618	51252.6	42358.2	22577.2	48308.2	23571.8	41960.2	26351.6	34389.9	23024.8	39516.6
V407	PC 18:2	1.6849	0.75264	0.00048913	0.0001700794118723	9.29000773298963e-08	0.031907	1.18242520504518	0.175067478968187	407	534.3	184.1	6.73		7896.03	15356.6	12364.9	7966.01	10921.8	12804.9	11111.5	12662.6	10846.4	15363.6	10846.4	13021.3	10846.4	10846.4	10846.4	14264.1	17279.2	16740.8	11461.9	15673.5	22726.6	15292.5	11464	15867.5	14571.7	12798.2	17595.8	25096.7	14927.6	15396.9	32543.6	23062.9	0.000756706	21064.4	13354.6
V408	PC 20:2-sn1	2.4732	1.3064	0.0028989	0.0003292003924403	2.94033030026542e-08	0.081268	1.07508	0.361047946118738	408	584.3	566.3	6.73		4111.56	13102.1	19021.8	4408.8	6188.07	4285.43	13812.2	13637.6	9184.95	7886.49	9184.95	14486.2	9184.95	9184.95	9184.95	14775	45961.9	17335.2	15138.1	14095.4	10900.9	16728.1	15430.1	15312.7	14920.5	13643.7	15152.1	7388.86	22492.9	14440.8	39946.8	32885.6	36026.9	12359.9	9097.4
V412	Lauroylcarnitine	0.60904	-0.71538	0.038769	0.00646112834099842	0.0536552641336684	0.054205	1.05359445258936	2.00254183916602	412	344.3	85	6.84		671547	1.19187e+06	1.79425e+06	1.20584e+06	900785	863000	2.99458e+06	3.32531e+06	843876	921294	843876	1.4295e+06	843876	843876	843876	246088	1.0833e+06	0.000756706	455885	962195	1.30598e+06	635021	531562	929794	517914	1.15923e+06	1.10527e+06	2.69083e+06	1.0246e+06	342832	340472	1.89762e+06	780201	462164	509851
V413	tridecenoylcarnitine	0.42316	-1.2407	7.9117e-10	3.23163830868087e-07	0.00749876097917495	7.8237e-15	2.59852362243792	0.168439648753754	413	356.3	85	6.84		332785	347723	367986	293243	354056	337832	352822	294470	288250	139118	288250	348363	288250	288250	288250	178435	113540	151574	97460.3	147613	119635	108155	114974	154718	159596	124756	135293	82083.9	165666	142321	172868	159789	145971	84074.1	112841
V414	Tetradecadienoylcarntine	0.6594	-0.60077	0.034647	0.00354299769397514	0.0561671007607603	0.048039	1.08476559981836	1.88396445439083	414	368.3	85	6.84		643462	835675	2.129e+06	1.0301e+06	1.12784e+06	1.02099e+06	1.99078e+06	3.10462e+06	853071	1.3151e+06	853071	1.57545e+06	853071	853071	853071	609672	1.02627e+06	336122	653643	613742	1.34672e+06	585248	534764	729898	753300	1.09351e+06	1.05122e+06	1.97984e+06	899302	407964	532637	2.26975e+06	809173	602352	984208
V415	(7Z,9Z,11E,13E)-hexadeca-7,9,11,13-tetraenoylcarnitine	0.55049	-0.86121	0.0025332	6.98886272814717e-05	0.00524870274686568	0.0010308	1.55686636326019	0.286080519034733	415	392.3	85	6.84		38933.3	39312.1	50393.4	50943.2	48200.5	22514.8	84850.9	126469	45606.1	37928.9	45606.1	55783.4	45606.1	45606.1	45606.1	30852	38694.7	13568.7	14591.4	24155.4	60584.4	23288.6	17376.9	25133.9	29552.8	48479.7	39776.2	72807.6	33685.5	25205.8	33196.1	26326.5	31553.6	10916.8	21994.7
V416	a-linolenyl carnitine	1.6918	0.75856	4.0015e-05	0.00557790126631447	1.92298293318319e-06	0.0074393	1.34163538404017	0.13676849208199	416	422.3	85	6.84		12706.2	16039	26703	13814.1	17418.3	14147	22728.7	19487.5	19579.9	19527.8	19579.9	18961.6	19579.9	19579.9	19579.9	9474.66	51815	45479.3	7611	16747.2	29044	50404.4	46074.1	38915.9	13150.1	49806.9	45310	24095	13604.7	22830.5	14911.2	40271	46940.8	17056.7	12629.1
V420	N-palmitoyl threonine	0.39109	-1.3544	0.0094455	0.0149247147016095	5.94296311302909e-10	0.0015147	1.51598424827986	0.51122364217169	420	358.3	85	6.84		450754	100622	31168.5	89198.3	353238	50938	848122	759802	321314	66292.9	321314	274498	321314	321314	321314	300530	175372	90369.6	79302.3	109578	247470	105938	112503	193128	90462.4	164716	136716	87849.1	119606	134497	116192	122708	122901	16903.6	180167
V432	PC 20:2-sn2	6.4453	2.6882	0.00014604	1.76424343369072e-05	2.18079473066034e-10	0.016891	1.29136338721731	0.374466674586165	432	584.3	184.1	6.94		3079.01	7562.04	0.000756706	9695.4	0.000756706	1108.33	12850.7	5056.69	4263.61	2807.28	4263.61	0.000756706	4263.61	4263.61	4263.61	21874.8	46542.9	28102.3	9652.12	20273.5	10401.3	28355.4	25449.4	26006.8	27615.6	13915.2	18564.6	1009.23	27893.4	15135.2	47625.6	42997.3	27128.3	10877.1	5686.54
V435	Glycodeoxycholic acid-2	2.0504	1.0359	0.00018687	0.000568019096651336	0.0654407733807874	0.0057356	1.36722318549373	1.69318054692024	435	450.3	414.3	7.04		643812	2.09993e+06	352978	889971	986917	3.30786e+06	1.48821e+06	1.00384e+06	898747	333758	898747	1.21969e+06	898747	898747	898747	2.66438e+06	3.16443e+06	3.14613e+06	0.000756706	1.77547e+06	5.46431e+06	2.25654e+06	557532	2.53105e+06	2.66438e+06	516277	2.979e+06	4.36712e+06	1.25451e+06	2.043e+06	2.9701e+06	2.84094e+06	2.8336e+06	1.34283e+06	3.11092e+06
V445	PC 4:0-14:0	4.6279	2.2104	0.0043994	8.22380119282034e-06	7.01683116521526e-15	0.10407	1.03320044314819	0.948365831730617	445	560.3	542.3	7.14		18600.7	30946.7	33996.5	29460.6	26838.1	0.000756706	35332.4	47846.4	29939.1	15735.1	29939.1	25454.8	29939.1	29939.1	29939.1	72001.9	219601	96661.2	85473.4	56860.4	63395.6	59562.9	51847	55082.4	83057.6	50143.9	78160.3	48305.9	115785	61784.1	265323	176125	168126	56074.2	28892.3
V456	Palmitoyl-EA	2.241	1.1642	0.0052404	0.000126814282401591	5.65605897319072e-08	0.10624	1.03911375213953	0.780726034151856	456	300.3	282.3	7.34		58584.5	77087.2	0.000756706	58109.9	72387.8	55481.4	72052.8	58530.8	71595.6	32628.1	71595.6	10977.5	71595.6	71595.6	71595.6	89768.4	129256	98603.8	96905.1	82009.2	85199.5	95869.7	103427	85970.4	134863	96532	110693	68477.7	87498.5	69850.6	313167	140892	96826.6	22967.7	102447
V460	Deoxycholic acid-3	0.38809	-1.3655	2.1112e-06	1.60269942889236e-05	0.986577879518558	8.4565e-06	1.92412788812524	0.233184705962129	460	410.3	357.3	7.44		123587	419878	298965	253310	396270	650494	279290	443912	326257	411165	326257	442373	326257	326257	326257	194653	167017	50504.5	791.006	417673	41990.7	362035	66874.8	495501	26349.9	18117.2	94768	59365.8	141047	302544	72908.3	95457.2	108267	133191	83727.7
V461	Sphingosine-1-phosphate	1.5787	0.65877	4.582e-09	8.77496252403917e-08	0.600201937707909	5.5145e-08	2.18358844537693	0.307124669304563	461	380.3	264.3	7.44		1.07713e+06	1.21614e+06	1.04079e+06	1.09787e+06	723559	391359	1.30902e+06	1.30442e+06	1.08936e+06	956424	1.08936e+06	981032	1.08936e+06	1.08936e+06	1.08936e+06	1.51464e+06	1.99777e+06	1.32288e+06	1.34564e+06	2.00467e+06	1.67655e+06	1.99896e+06	1.88605e+06	2.08122e+06	1.3542e+06	1.73248e+06	1.66338e+06	1.91158e+06	1.53873e+06	1.74714e+06	1.56145e+06	1.50702e+06	2.2841e+06	1.38818e+06	1.36472e+06
V463	Deoxycholic acid	0.63846	-0.64733	8.4238e-06	5.70076218766699e-05	0.0838660811534041	0.00058511	1.62120007460549	0.196563007886194	463	357.3	339.3	7.54		234651	251489	367206	261077	320136	172416	335580	374322	312177	387909	312177	289456	312177	312177	312177	231416	394235	114646	225414	229466	244326	324695	62059.6	277659	0.000756706	155014	155859	161661	127564	280926	127741	187989	57136.4	195610	225855
V480	LPE 16:1-sn1	1.7642	0.81901	0.00052504	0.00104643335086732	0.0397422066934014	0.013447	1.25993033117219	0.367902625006553	480	452.3	434.3	7.64		49479	137381	69224.1	62433.5	67012.9	185898	120076	91304.9	66732.4	8858.04	66732.4	101512	66732.4	66732.4	66732.4	160381	121771	242538	0.000756706	128713	316715	141701	125942	183727	249846	42033.3	208311	224512	46942.9	147960	188826	167568	172161	98685.8	223686
V485	DHA ethyl ester	0.51429	-0.95934	0.0098844	0.00134859588057208	0.000221504972288757	0.0042029	1.41471568237601	0.239730747309803	485	357.3	133.1	7.74		99258.8	108108	270340	203727	355207	1.00351e+06	224845	585016	347359	258572	347359	516958	347359	347359	347359	178699	406646	130310	77786.7	183344	224638	318815	152380	278270	14526.6	67975.1	131537	164703	112050	112609	155953	156137	127839	73878.6	211997
V488	Allopumiliotoxin 267A	0.64979	-0.62196	3.9259e-06	2.46834696191423e-05	0.235832122392239	0.00014577	1.73277683103802	0.0128922384543416	488	268.2	67.1	7.74		5126.13	3605.24	2919.24	5152.17	2840.54	3730.83	4044.38	3223.77	4153.68	2979.87	4153.68	3731.39	4153.68	4153.68	4153.68	2315.64	1362.75	1012.53	1447.77	2831.16	1103.62	3274.94	2579.36	3167.08	1151.63	5256.68	2913.65	1903.46	3108.14	1372.21	1764.48	2009.49	3291.39	1537.68	3228.91
V507	7Z-Hexadecenoylcarnitine	1.6503	0.7227	0.00023842	9.44744324338965e-05	0.377735425208442	0.002903	1.45660692557049	0.515502039273898	507	398.3	85	7.95		135030	116971	467188	132706	94722.8	130472	322990	176103	197564	254681	197564	209654	197564	197564	197564	207907	508191	191197	267944	366872	332250	255215	346442	352299	308854	263971	298621	594724	416219	265472	282154	388130	243509	244812	311510
V518	pentadecanoylcarnitine	0.53068	-0.91409	0.024093	0.00134859588057208	2.77507965453766e-09	0.0077521	1.33560195869877	0.29195675915792	518	386.3	85	8.05		45212.4	44855.9	40449.1	20199.7	47818.1	23067.1	128209	135400	39946.7	12451.9	39946.7	39882.9	39946.7	39946.7	39946.7	42340.1	32925.4	27720.3	17329.5	29011.3	30895.2	25366.8	21283.6	43869.5	17424.5	31959	40542.6	11287.5	22351.7	18050.6	31424.2	24295.5	23983.4	13301.3	21616.8
V524	Linoelaidyl carnitine	2.1816	1.1254	1.8477e-11	1.14403183794414e-07	0.00991154815361549	1.3149e-07	2.14654454034271	0.25778016800882	524	424.3	85	8.15		290717	221507	616936	275902	179926	257661	450644	354531	360777	437137	360777	408138	360777	360777	360777	558675	1.22169e+06	618209	666844	818443	626911	787652	750177	915104	928273	675348	1.00205e+06	649130	560524	512625	653845	603455	1.04314e+06	749241	758319
V526	Linoleyl carnitine	2.006	1.0044	6.3407e-11	3.23163830868087e-07	0.0253407336048935	1.8009e-07	2.13097623699322	0.130502355275653	526	424.3	144.1	8.15		44703.8	38544.2	77122.4	48346.7	27468.7	23175.4	65508.7	38754	46766.8	49471.6	46766.8	43980.6	46766.8	46766.8	46766.8	62609.9	160383	56782.4	81406.4	104782	73360.2	100902	75662.4	107795	119797	82242.8	113791	83935.6	70261.2	75564.4	98737.8	73230.6	123378	86230.6	73572.2
V539	Arachidonoylcarnitine	1.7943	0.84345	4.0636e-08	2.05543136976548e-06	0.153883656962932	5.3783e-06	1.95837130755485	0.165164424973081	539	448.3	85	8.25		47821.6	22658.8	26920.5	28336.6	16872.1	19087.7	29995.3	20339.4	40562	28881.7	40562	22669.2	40562	40562	40562	56464.5	83915.5	57430.9	44898.9	59020.3	54713	63093.8	52939.1	66081.7	55939.7	57056.1	65710.4	51206.2	60878.1	45062.1	41649.2	57471.9	74391.6	29139.5	61088
V552	DL-Palmitoyl Carnitine	1.8245	0.86751	0.00010003	0.000187227488102156	0.00405197222243278	0.0074393	1.34307774557052	0.0760950072900063	552	400.3	85	8.45		8703.55	9144.06	5383.03	7693.44	6339.48	0.000756706	5112.94	12660	5781.69	6085.5	5781.69	8380.1	5781.69	5781.69	5781.69	8016.88	11257.9	4304.2	3600.4	30799.6	7846.86	7276.84	7996.5	11932.8	10470.1	9713.73	18922.9	10341.5	9194.3	12116.2	23143.6	8166.19	9498.3	12280.5	12747.6
V553	(5Z,8Z,11Z)-icosa-5,8,11-trienoylcarnitine	2.1858	1.1282	5.5931e-11	1.30517072689123e-07	0.00423746465296535	4.4863e-07	2.08752288559909	0.0958950349752972	553	450.4	85	8.45		25248.3	15827.2	13090.1	18372.4	6556.57	16008.4	19264.7	17355	16456.7	29198.2	16456.7	14295	16456.7	16456.7	16456.7	31960.8	78813.2	36755.4	26505.2	37519.9	29369.5	43739.3	39376.9	41563.5	46596	35036.1	40184.9	26072.7	42612.5	32302.6	31568.2	35348.8	53527.9	20811.9	35449
V555	Bis(2-ethylhexyl)-phthalate	1.7938	0.84305	8.5711e-10	3.70300042130382e-06	2.30931809977398e-06	5.8954e-06	1.9791514129195	0.106813624163085	555	391.3	149	8.45		165708	113820	125313	142509	99557.8	144694	115782	111069	123000	122175	123000	131970	123000	123000	123000	283388	293210	272213	169273	293168	234814	268726	60530.2	289999	107913	320846	300420	208474	337204	281361	202672	178515	218027	136087	242322
V576	O-(trans-vaccenoyl)-D-carnitine	2.2003	1.1377	4.3786e-21	5.86974361691145e-08	0.0482180623490365	3.7083e-16	2.64879927777099	0.518839640713147	576	426.4	85	8.55		828854	1.11645e+06	1.0388e+06	779717	804958	895121	1.38445e+06	1.21419e+06	897021	984624	897021	975478	897021	897021	897021	2.05876e+06	2.40823e+06	2.25037e+06	1.72217e+06	2.3467e+06	1.6793e+06	2.45355e+06	2.09141e+06	2.45412e+06	2.11858e+06	2.2004e+06	2.19099e+06	1.5508e+06	2.25982e+06	2.18704e+06	1.54999e+06	2.15774e+06	2.28573e+06	1.70584e+06	2.02108e+06
V580	LPC P-18:1-sn1	1.6344	0.70872	0.0040442	0.0020360164379555	0.000207486327994665	0.079685	1.08273063743669	0.756249673579433	580	506.4	104.1	8.55		93439	109806	226287	107535	81438.6	52347.1	134229	97950.5	88497.6	109308	88497.6	129562	88497.6	88497.6	88497.6	108171	152166	86847.4	87133.9	178549	151311	160452	234266	187230	160139	147011	145818	203069	106658	124983	207780	250126	217289	153038	67071.7
V587	LDGTS 17:2	1.7086	0.77278	0.0046037	0.00172953004701993	0.000148576657796294	0.084553	1.08591147968816	0.842785253830751	587	484.4	104.1	8.65		130557	99521.2	213572	159582	79304.2	94814.8	100999	23562.3	106695	48979.5	106695	102258	106695	106695	106695	125639	172781	136957	119691	175263	129446	103970	61609.7	137421	112379	72988.6	170732	123030	128046	99935.7	330213	212105	322053	163242	182929
V595	Oleoylcarnitine	2.0293	1.021	1.401e-14	5.86974361691145e-08	0.536040906205909	1.3036e-13	2.54326010876994	0.15433914759306	595	426.4	367.3	8.65		41872.4	49925.6	70803.9	37177.7	33833.8	31965.7	65206.5	44625.4	57822.9	55194.8	57822.9	39867.2	57822.9	57822.9	57822.9	93186.6	127342	94838.9	94703.5	111099	86933.7	108279	107031	116952	91928	94228.5	96150.3	95467.8	104454	107337	109541	106111	90073	78413.8	82238
V606	Cer-ADS d26:0	4.6812	2.2269	8.3277e-12	4.1624023036006e-07	0.128150116324384	5.9624e-09	2.27140377466396	0.0745639660539702	606	444.4	382.4	8.75		7580.71	0.000756706	1791.13	535.794	1280.38	64.8579	0.000756706	505.279	5840.5	909.407	5840.5	110.854	5840.5	5840.5	5840.5	12376.4	11419.6	13847.9	1109.02	15654.9	19974.5	12390.2	16584.7	16189.4	3670.46	12295.6	14111.2	21442.7	11302.4	11175.4	15939	7294.13	13283.5	16076.8	11770.9
V609	LPC O-16:0-sn1	1.6605	0.73162	0.011255	0.0282936363724319	0.00161825872540581	0.11894	1.03741161618163	3.05084465460662	609	482.4	104	8.75		1.22561e+06	781136	3.13282e+06	1.32225e+06	1.1644e+06	215893	1.24552e+06	493230	1.45345e+06	919348	1.45345e+06	1.26415e+06	1.45345e+06	1.45345e+06	1.45345e+06	1.36336e+06	2.41664e+06	1.41349e+06	1.08711e+06	1.38975e+06	1.61977e+06	1.35389e+06	503368	1.43389e+06	693025	1.14155e+06	1.46098e+06	1.55534e+06	1.61118e+06	1.4315e+06	4.16021e+06	3.17481e+06	4.0912e+06	2.08943e+06	1.46385e+06
V613	3-O-Acetylepisamarcandin	0.52994	-0.91609	0.014624	0.000565631481585743	0.385991749697353	0.071378	1.02282931123566	0.325052376822151	613	460.3	119.1	8.85		94896.1	96700.1	66177.8	94523	31219.8	103710	51980	22580.8	110938	229368	110938	41915.9	110938	110938	110938	47326.3	332562	31842.8	17729.5	0.000756706	28625.6	16299.5	50928.9	0.000756706	109275	44520	26544.5	0.000756706	98341.9	23309.1	7744.64	17508.8	0.000756706	30284.9	35125.6
V614	5-Acetoxypalisadin B	5.0621	2.3397	1.9549e-19	5.86974361691145e-08	0.00109480031822819	1.4188e-13	2.5367439276366	1.48544727028325	614	383.3	271.2	8.85		2.0696e+06	1.09459e+06	828084	1.40366e+06	0.000756706	20802.4	928490	891617	1.14488e+06	1.27118e+06	1.14488e+06	777711	1.14488e+06	1.14488e+06	1.14488e+06	4.04234e+06	4.18e+06	3.47348e+06	3.59832e+06	5.13305e+06	6.3921e+06	4.82899e+06	5.48395e+06	4.73525e+06	4.11372e+06	4.71157e+06	3.88301e+06	8.67785e+06	4.94522e+06	5.16301e+06	4.23674e+06	3.52186e+06	6.35535e+06	6.64048e+06	7.32434e+06
V634	LPC 19:2	3.3259	1.7337	1.26e-09	1.69428365893944e-07	0.749932908605504	5.3954e-10	2.34573196302536	0.140241234388239	634	534.4	516.4	8.95		34167.8	4814.81	37146.8	8776.83	3435.02	0.000756706	9039.54	0.000756706	19769.5	1384.99	19769.5	14361.1	19769.5	19769.5	19769.5	37684.6	34666.1	33627.9	35374.9	48657.3	51044	34525.5	47250.4	46864.5	34613.2	55995.7	49422.2	73582.4	49645.1	40725.7	40591.1	45858	61252.6	59269.3	65397
V638	18-Hydroxyoleate	0.57693	-0.79354	0.046244	0.0745092054368669	2.6137698253297e-12	0.018778	1.24181028678108	0.821669733932229	638	437.2	437.2	9.06		529549	628225	2.25753e+06	355613	673393	751495	690868	679326	326530	1.06877e+06	326530	1.43881e+06	326530	326530	326530	404611	401760	595847	343752	594188	279806	431810	366791	530905	394508	529052	537927	346098	613718	571662	400671	295021	407066	519030	332084
V646	LPC P-18:0	1.7996	0.84769	0.00045789	1.9911884190196e-05	4.49576916977903e-08	0.031003	1.23909093660439	2.69103681619621	646	508.4	104	9.06		1.01165e+06	851037	1.76958e+06	994104	924951	938991	1.39295e+06	983642	1.07734e+06	1.25218e+06	1.07734e+06	1.19024e+06	1.07734e+06	1.07734e+06	1.07734e+06	1.50918e+06	1.66851e+06	1.55522e+06	1.33578e+06	1.63061e+06	1.63358e+06	1.69972e+06	1.16405e+06	1.68082e+06	1.31707e+06	1.4307e+06	1.63944e+06	1530285	1.41914e+06	1.58102e+06	3.13331e+06	3.26837e+06	3.32908e+06	1.765e+06	1.46244e+06
V647	LPE 22:4	1.9797	0.98531	0.00020545	3.053053342668e-05	3.93692582062072e-08	0.019507	1.29470495797601	0.594714356232147	647	530.3	471	9.06		39534.5	41943.8	80449.8	40044.6	41101.4	31102.8	60126	46675.4	48127.7	50713.1	48127.7	50809.8	48127.7	48127.7	48127.7	73408.2	65368.8	68542.3	62661.6	88643.9	69787.4	84855.7	65127.1	91584.7	54451.5	74403.2	77032.9	73094.9	70701.1	76492.1	147115	145734	184267	67687.1	49454.1
V651	LPC O-16:0-sn2	1.7289	0.78987	0.00024464	1.9911884190196e-05	7.76630967665658e-08	0.021535	1.28726566309474	1.37035507237875	651	482.4	184.1	9.16		384263	252173	473042	361266	315355	193765	365219	386399	337543	355974	337543	391413	337543	337543	337543	435660	421959	423355	356135	483128	401816	480557	458679	468256	424174	515961	428794	456526	522218	449882	1.03126e+06	750309	1.11322e+06	556074	420282
V660	(R)-Stearoylcarnitine	1.8249	0.86782	1.3664e-06	1.03140511798123e-05	0.440022557048971	2.6166e-05	1.85305131753461	0.0611388522318023	660	428.4	369.3	9.26		3603.57	973.411	6500.37	3129.92	3075.75	1361.11	4853.34	5350.1	3865.56	7382.81	3865.56	4388.07	3865.56	3865.56	3865.56	6902.49	12582.5	5654.72	6421.74	8753.17	4513.39	7947.28	9144.22	9083.37	3569.91	8693.55	6311.4	4883.42	8686.66	8380.45	10123.7	6094.23	5727.26	5383.41	6236.18
V663	Cer-AS d33:4	2.1476	1.1027	0.0062962	0.0032428903820954	0.133454323240583	0.052659	1.04911653932374	0.0257845542210453	663	534.4	256.3	9.26		497.506	165.418	0.000756706	573.593	248.824	557.88	0.000756706	408.789	251.13	1766.21	251.13	349.841	251.13	251.13	251.13	0.000756706	0.000756706	2201.89	1019.33	1037.06	1117	991.264	295.892	1272.97	242.456	0.000756706	1339.9	2645.75	611.451	583.806	582.187	596.1	935.271	643.449	0.000756706
V673	PC 24:6e	0.31302	-1.6757	0.00039308	0.0002529725402078	0.519246424152193	0.00086249	1.59814005664288	0.0666198760640471	673	596.4	578.4	9.26		7590.96	3581.3	0.000756706	8078.04	5393.85	9212.19	3356.65	3713.38	4431.2	0.000756706	4431.2	5155.04	4431.2	4431.2	4431.2	0.000756706	0.000756706	0.000756706	0.000756706	3515.92	3785.12	653.164	1722.04	3383.16	0.000756706	1518.19	2431.85	10522.3	1808.92	362.906	570	1306.89	879.059	653.303	34.6174
V678	1-Linoleoyl-Rac-Glycerol	0.56189	-0.83164	0.014104	0.00172953004701993	0.000164146143613794	0.0066903	1.36237384842937	0.556797403231244	678	355.3	263.2	9.36		94802	213876	509930	381763	547392	152366	759966	422974	226903	196780	226903	181628	226903	226903	226903	138939	29269.3	121160	107050	193242	141436	223309	131976	200356	117443	177933	156280	169977	121983	144145	129760	224085	460711	314104	170365
V691	LPC 20:1	1.5244	0.60822	0.00028633	0.00646112834099842	0.0012290208906508	0.016135	1.31261	1.78868160282029	691	550.4	184.1	9.46		890722	629955	1.59618e+06	731805	873367	485780	1.20427e+06	1.03833e+06	1.12573e+06	1.18661e+06	1.12573e+06	1.01951e+06	1.12573e+06	1.12573e+06	1.12573e+06	1.09193e+06	1.21372e+06	1.41244e+06	952560	1.87167e+06	1.09006e+06	1.76147e+06	1.4542e+06	1.83538e+06	854715	1.09657e+06	1.15839e+06	1.11804e+06	1.04506e+06	2.05889e+06	1.90156e+06	2.6077e+06	2.67828e+06	1.21276e+06	716369
V692	LPC 18:0-2	1.6499	0.72235	0.0032677	0.00134859588057208	6.31897968041333e-06	0.080253	1.09890463117628	0.888102925339437	692	530.4	471.3	9.46		116868	70817.3	211256	136046	86393.3	71091.7	129078	115128	113448	148330	113448	154115	113448	113448	113448	137429	160447	123406	161463	177596	154350	176499	139140	177585	130462	136458	158945	165153	117368	156879	294271	316715	362629	145321	48989.3
V697	LPC(O-18:1(11Z)/0:0)	1.8263	0.86892	9.3808e-05	3.053053342668e-05	1.43422580640544e-07	0.012877	1.34967528119657	1.37282294336174	697	508.4	184.1	9.46		382067	307107	503337	373183	274674	227000	390656	293537	332279	253703	332279	401929	332279	332279	332279	444289	450009	477205	429963	588508	464741	602184	508175	609671	421253	467391	507362	482927	406733	543213	842534	891161	880735	456605	271445
V698	Ricinoleic acid	2.1256	1.0879	1.2926e-06	2.46834696191423e-05	2.97488512171865e-06	0.00095465	1.56534200010406	0.0943954349994473	698	299.3	81.1	9.46		5447.84	3446.9	4069.76	5329.48	2993.28	2680.6	3772.41	5080.52	3405.92	2414.7	3405.92	5250.54	3405.92	3405.92	3405.92	3253.6	0.000756706	1899.09	6132.58	12171	10217.1	7975.6	4458.97	9108.66	4915.77	10952.2	9141.95	22170.6	8778.54	8536.62	6289.43	11246.8	10010.1	9670.58	6192.56
V702	2-Phenyl-4-pentenal	0.0016152	-9.2741	6.5966e-05	3.2674813050951e-06	1.13777056614006e-55	2.4248e-08	2.27879734477463	0.0186045155024178	702	161.1	131	9.56		649.096	409.864	0.000756706	0.000756706	593.116	619.406	605.373	706.386	1327.8	1483.41	1327.8	0.000756706	1327.8	1327.8	1327.8	0.000756706	0.000756706	4.93255	0.000756706	0.000756706	0.000756706	0.000756706	0.000756706	0.000756706	0.000756706	0.000756706	0.000756706	8.44694	1.38526	0.000756706	10.3257	0.000756706	3.62665	0.000756706	0.000756706
V711	beta-Sinensal	1.6577	0.72922	1.7455e-09	3.6702513363215e-07	0.00982041330216972	3.7733e-06	1.97867941284677	0.103794962753042	711	219.2	203.1	9.56		43314.7	68010.8	85917.4	47226.8	91226.1	66897.5	70327.1	77459.4	67999	46622.2	67999	70670.6	67999	67999	67999	103140	73413.5	84873.8	128460	131474	88616.2	104401	151262	128189	95793.5	162654	111471	113018	104004	155534	99965.8	84474.2	113095	83785.7	118442
V717	(9Z,11E,13E)-hexadeca-9,11,13-trienoylcarntine	1.8553	0.89165	5.3213e-05	4.15867424305966e-06	0.000146042492793956	5.6671e-07	2.07536164037308	0.0883151710994199	717	394.3	85	9.66		32486.9	20746.5	26746.6	6611.61	72.8329	2740.52	8203.16	8049.33	24104.6	26214.7	24104.6	10100.4	24104.6	24104.6	24104.6	27641.1	35907.2	27393.8	23642.1	32091.2	28748.4	37444.9	33613.2	33792.9	30145.6	39187.1	31582.6	32102	32845.4	31171.9	30227.8	33660.1	37336.6	29667.4	33040.8
V734	PAF C-18:1	1.6421	0.71553	3.6816e-05	0.000329350152928775	0.000252823638553071	0.0057098	1.43825292952371	1.83948497473192	734	550.4	184.1	9.86		933771	755168	1.68666e+06	907192	970930	493876	1.21878e+06	963264	1.18866e+06	1.1865e+06	1.18866e+06	1.00711e+06	1.18866e+06	1.18866e+06	1.18866e+06	1.18855e+06	1.17122e+06	1.72152e+06	1.34841e+06	2.15928e+06	1.1756e+06	2.07478e+06	1.42027e+06	1.98592e+06	1.01283e+06	1.05848e+06	1.24418e+06	1.52855e+06	1.47057e+06	2.19376e+06	1.99175e+06	2.80376e+06	3.60757e+06	1.50356e+06	1.11927e+06
V743	2-Linoleoyl-Rac-Glycerol	0.5634	-0.82777	0.011295	0.000678207300205142	0.000641961515725419	0.0057356	1.38150046425943	0.805921193767115	743	355.3	263.2	9.86		247246	343840	945171	645150	977593	367253	1.55415e+06	917763	464312	431522	464312	413456	464312	464312	464312	293064	100656	136414	147181	436025	288990	414245	245628	403291	257587	385619	297965	313743	213966	366799	275861	430379	945707	618939	279288
V753	Dihomolinolenic acid	0.64266	-0.63787	6.8776e-09	4.15867424305966e-06	0.0199116936598672	6.9511e-06	2.00748115406012	0.351161692887513	753	307.3	67.1	10.07		194683	175372	235866	226365	189648	141837	201637	172437	189674	221373	189674	186815	189674	189674	189674	90783.2	78038.4	90081.9	84597.1	159229	121011	185924	104886	171394	94363.6	115064	120527	166293	94530.3	123482	147186	140810	169586	121925	109869
V758	Luteolin 3',4'-diglucoside	3.1759	1.6672	0.0039853	0.0112352737311008	0.0046513797911112	0.0644	1.01417475326903	0.0369118437489917	758	628.2	355.1	10.17		713.789	3463.63	402.863	0.000756706	0.000756706	27.2893	1982.66	381.411	339.963	0.000756706	339.963	300.633	339.963	339.963	339.963	1128.74	19.3337	1387.24	155.117	3631.04	0.000756706	0.000756706	640.198	733.09	4172.49	5541.38	1192.47	1657.87	7808.34	5149.72	4553.74	0.000756706	0.000756706	427.083	933.128
V759	3,4-dimethoxyflavonol	0.48981	-1.0297	0.0008934	1.78691160942435e-05	0.00146661800717198	0.00014577	1.74993375851326	0.284340327106515	759	299.1	211.1	10.17		79080.2	116266	295829	143154	130788	88081.6	205573	119554	94099.7	73985.9	94099.7	152967	94099.7	94099.7	94099.7	82201.2	83027.7	69893.4	95222.4	83218.3	68021.9	84964.9	22570.4	86903.5	33574.9	130575	117399	80411.1	102585	53427.7	34732.2	38388.2	64601.7	62174.9	65590.6
V763	Cer(d16:1/26:0)	0.070685	-3.8224	0.013801	0.000899574415268892	7.70821717997432e-22	0.0018866	1.50335124743964	0.0306105977644078	763	650.6	632.6	10.17		6877.25	708.769	13001.6	11093.7	28.4853	0.000756706	921.38	0.000756706	2118.37	0.000756706	2118.37	4517.41	2118.37	2118.37	2118.37	0.000756706	0.000756706	0.000756706	202.451	0.000756706	0.000756706	0.000756706	0.000756706	0.000756706	43.8344	0.000756706	0.000756706	124.175	0.000756706	229.538	0.000756706	438.38	1100.47	568.162	0.000756706
V764	DG 16:0-18:1	0.55592	-0.84704	8.0486e-06	2.50117253075502e-07	0.109920049343562	1.1972e-06	2.03646	0.0599408669904969	764	617.5	599.5	10.17		24018.6	25885.4	46648.6	25495.3	28761	24066.5	38141.4	21421.8	23340.8	19665.7	23340.8	27311.1	23340.8	23340.8	23340.8	17837.8	18305.1	14841.2	18268.5	21022.4	13644.8	16451.3	7714.89	23249.5	3663.31	16621.9	19650.1	15397.9	18592.1	15824.6	9840.91	10306.8	20124.7	19549.2	23920.9
V792	SM d32:2	0.66177	-0.59559	0.00011555	3.70300042130382e-06	0.00665927261652389	9.2702e-06	1.91942397945688	0.604938654473848	792	673.5	184.1	10.77		965120	877937	833019	1.34303e+06	754495	888797	512203	845606	791436	1.38201e+06	791436	1.08539e+06	791436	791436	791436	652324	248776	389276	586680	709815	607386	528598	693142	810638	490725	549375	596170	788718	537373	441381	732278	633385	779413	615582	681812
V799	Stigmastentriol	1.9826	0.98741	2.0217e-05	0.000115182293380818	1.5034555894228e-06	0.0051798	1.38206721476218	0.0671819234428594	799	447.4	165.1	10.97		2342.68	1523.97	2711.4	3999.58	3320.04	2012.56	2605.22	2587.69	2134.31	3200.12	2134.31	2158.59	2134.31	2134.31	2134.31	1828.97	3469.68	3491.09	4848.37	6703.24	8165.26	7737.31	4118.01	3811.33	6813.02	1400.61	5484.71	10363.5	630.642	3809.49	2125.93	5442.77	5472.57	4197.56	7375.78
V804	PC 38:7-sn2	0.59071	-0.75949	0.0011191	0.00012707544940387	0.234413772036137	0.0015147	1.54457654991916	0.0602476056364979	804	804.6	184.1	11.28		6211.91	5224.21	6515.94	7898.3	8070.14	2942.29	10939.7	9880.73	4315.33	7746.37	4315.33	5649.71	4315.33	4315.33	4315.33	4478	3682.99	3160.81	2890.87	4085.84	3574.99	2560.63	5321.27	8317.29	1411.35	7269.7	8042.51	3351.27	2302.99	1704.72	5004.71	3988.38	4227.44	3942.23	2649.24
V810	PC 16:1-20:4	0.44714	-1.1612	0.00024767	2.3148316037011e-06	0.000492913434918749	1.2119e-05	1.89613289297425	0.237434095985063	810	780.6	184.1	11.48		120020	96732.6	68787.7	210572	79733.7	82795.6	254051	151001	105344	71083.3	105344	93277.4	105344	105344	105344	62600.1	40079.4	94468.5	7368.87	51059.9	69658.6	31377.2	46031.4	83929	56013.7	101700	119073	44361.3	49058.2	56617.6	76506.5	46722.3	30004.4	43165	33782.7
V813	PC 36:5	0.65404	-0.61255	1.7849e-05	2.60550923271511e-06	0.0172506320626469	8.3683e-07	2.05158485126645	0.155016234439825	813	780.6	184	11.48		128236	125911	87368.3	153720	89148.4	97844.4	164390	150425	103037	88256.5	103037	128280	103037	103037	103037	88134.6	55734	92647.3	59405.4	89406.2	89892.7	88137.9	73377.1	104347	70378.5	91495	100597	78779.7	70515.2	84422.3	97092.4	65658.5	79513.5	76767.3	62832.5
V820	PC 38:7-3	0.64859	-0.62461	0.0016541	0.000881216318735118	0.275567745681721	0.0025774	1.47799515003183	0.0490080957192747	820	804.6	184	11.58		14514.2	11916	12077.7	21136.5	19727.6	9733.75	12273.8	12065.4	8788.57	8282.41	8788.57	14051.6	8788.57	8788.57	8788.57	9752.02	11079.2	4530.68	8308.07	7226.18	8294.67	10831.9	11283.1	13717.2	5701.96	10090.6	9161.59	5936.7	4107.36	6088.9	13964.2	7431.62	13613	5512.98	5601.24
V823	PC O-36:5-sn1	0.64261	-0.63799	0.00049148	0.000881216318735118	0.377396183633286	0.0053258	1.37522406012078	0.050001179713047	823	766.5	184.1	11.58		5752.59	6630.45	5325.95	5181.69	4480.14	1155.48	6865.71	8450.84	5868.01	5441	5868.01	5967.09	5868.01	5868.01	5868.01	6911.18	4672.61	5591.67	1294.18	2658.23	7581.66	3380.42	520.784	3934.46	3743.67	6213.53	6348.34	4260.38	5044.04	3379.9	5205.24	5343.77	674.083	0.000756706	1767.88
V824	PC 33:2	0.62187	-0.68531	1.1835e-06	8.80586451869868e-07	0.0296320503610183	2.1028e-08	2.22878300098411	0.0726472545131746	824	744.6	184.1	11.68		36846.9	25229.2	35726.2	38819.2	36314.8	34102.2	30333.6	32585.8	25078.6	24611	25078.6	40511.1	25078.6	25078.6	25078.6	22358	13805.4	17448.8	25423.5	19173.5	13062.8	16946.8	26861.8	19546.1	21658.9	21320.1	18920	10739.4	18689.8	14532.9	13880.4	17715.3	22263.9	18405.2	22994
V833	PC 18:0-20:3	0.65378	-0.61312	0.00031531	0.000115182293380818	0.0848606865753223	0.00015986	1.72189366137467	0.0167292620495335	833	829.7	184.1	11.88		4156.31	1721.89	844.75	3473.1	3456.33	3011.28	2504.72	3761.9	2798.7	2866.43	2798.7	3501.75	2798.7	2798.7	2798.7	2332.05	1358.97	1222.94	2207.47	1304.43	1881.31	1487.49	2164.31	1373.08	2623.45	2900.49	1760.76	1373.18	1724.51	1990.63	3127.89	1646.3	2151.32	1169.46	973.858
V844	DG 36:4	1.6383	0.71223	3.713e-05	0.000104344598601001	0.0252928564892859	0.0026233	1.49494292809899	0.129145179347292	844	634.5	337.3	12.39		31225.7	11415	11546.5	25873.2	42521.3	20776.1	22914.5	31931.6	23160.1	16577.2	23160.1	19498	23160.1	23160.1	23160.1	37006.4	30155.4	50925.2	37958.1	29181.9	43037.4	54744.5	20771.5	26037.1	24062.6	52423	35316.7	30159.7	36015.4	53986.1	28828.3	31761.9	42585.7	81109.2	57118.4
V845	PC 18:1-18:2	0.61404	-0.7036	3.9061e-09	4.7261690684019e-07	0.63288073930917	3.9835e-08	2.19148608604982	0.171101278826484	845	784.6	184.1	12.39		146908	185775	270965	182760	223719	225870	194052	163829	201745	235729	201745	202506	201745	201745	201745	152765	62135.7	107230	133010	169281	109852	177195	157453	186097	96548.8	161232	144865	86537.5	92150.3	124679	91913.3	92722.3	134329	141702	99146.7
V847	DG 36:3	1.602	0.67992	3.9062e-12	7.67859090869778e-08	0.0256026174909977	2.3885e-08	2.23898012157241	0.031832000687879	847	636.6	619.5	12.49		4918.89	7181.72	5015.36	4166.43	4934.48	4728.88	6750.79	5391.07	5819.48	5070.16	5819.48	4346.83	5819.48	5819.48	5819.48	7823.06	8426.87	7538.17	9184.82	7606.83	10036.5	11418.5	6203.39	7226.1	7669.43	13612.1	9422.29	11177.8	9199.99	9690.43	9300.17	7578.42	9223.58	8055.23	9572.73
V848	PC 15:0-16:0	0.62973	-0.66721	0.0029429	0.00146599681488468	0.0659765838211839	0.0026233	1.47038077508996	0.0237907243367328	848	720.6	184.1	12.49		1486.83	2541.86	4966.65	5050.25	2408.94	3098.96	2853.99	2898.4	2253.23	5200.95	2253.23	3620.85	2253.23	2253.23	2253.23	2426.14	832.695	1579.59	2289.07	2565.87	1968.94	3180.04	3150.13	2875.03	2422.2	1664	1510.05	1468.82	977.576	2398.05	1965.01	2044.42	4063.73	1630.81	2085.92
V851	PC O-36:5-sn2	0.51099	-0.96862	1.6887e-05	3.29541199955261e-06	2.99047915070877e-05	3.9835e-08	2.19321438235236	0.0806997523089712	851	766.5	184.1	12.59		44708.7	37240.2	60867.8	37189.8	27344.7	53357.8	53970.4	33845.7	34544.7	13632	34544.7	48665.7	34544.7	34544.7	34544.7	19235.3	13411.1	18005.1	14910.6	27382.9	16121.5	19503.8	13034.7	28537.9	21761.8	28841	28772.2	23433.7	25301.3	21770.5	15963.9	16502.4	16989.6	27030.4	17509.9
V877	PE 34:4	0.58993	-0.76138	7.588e-07	5.23635157403286e-06	0.0997636144245478	3.5854e-08	2.22047651621136	0.0251083291496879	877	712.5	571.5	13.99		9947.43	9773.12	5756.95	7937.1	8443.28	7643.4	11704.3	11578	9529.24	4914.88	9529.24	8827.8	9529.24	9529.24	9529.24	5398.25	5546.83	5390.23	4741.34	4956.75	4865.69	5268.86	6515.04	5314.72	6863.15	5610.84	5547.59	4327.36	5190.56	4499.72	6745.39	5661.66	9539.09	3084.42	3069.15
[truncated: 20 more columns]
