# Supplementary material for: The plasma metabolome and clinical features of patients with coeliac disease in Northwest China
Source: Ann Med. 2026 May 16;58(1):2668756. doi: 10.1080/07853890.2026.2668756 (PMC13182154; doi:10.1080/07853890.2026.2668756)
Supplement: Supplemental Material [file IANN_A_2668756_SM4133.zip › Supplementary Materials/Supplementary Materials7_Diet_adjusted key differential metabolites in CeDvsContorl_Anion.xlsx]

## Sheet: Supplementary Material 7_Diet_a
Supplementary Material 7_Diet_adjusted key differential metabolites in CeDvsControl_Anion
															CeD	CeD	CeD	CeD	CeD	CeD	CeD	CeD	CeD	CeD	CeD	CeD	CeD	CeD	CeD	Con	Con	Con	Con	Con	Con	Con	Con	Con	Con	Con	Con	Con	Con	Con	QC	QC	QC	QC	QC
															CeD	CeD	CeD	CeD	CeD	CeD	CeD	CeD	CeD	CeD	CeD	CeD	CeD	CeD	CeD	Con	Con	Con	Con	Con	Con	Con	Con	Con	Con	Con	Con	Con	Con	Con	QC	QC	QC	QC	QC
varID	Compounds	Fold Change(FC)	log2(FC)	p(T test)	p(U test)	p(HomogeneityVarianceTest)	FDR	PLSDA_VIP	OPLSDA_VIP	ID	Q1	Q3	tR	I.S	Ce1	Ce10	Ce11	Ce12	Ce13	Ce14	Ce15	Ce2	Ce3	Ce4	Ce5	Ce6	Ce7	Ce8	Ce9	E101	E105	E107	E110	E112	E113	E116	E123	E125	E129	E130	E131	E132	E133	E134	QC-1	QC-10	QC-2	QC-3	QC-4
V84	malate-1	11.151	3.4791	8.3409e-07	2.91530468117089e-06	2.09291274321855e-16	9.2637e-08	1.81275854075193	1.55616638187879	82	133	115	1.13		2.45879e+06	589368	1.48688e+06	1.63307e+06	2.13504e+06	2.33233e+06	2.95737e+06	1.78502e+06	3.83966e+06	1.25011e+06	3.32869e+06	4.43565e+06	3.42228e+06	2.54193e+06	3.36676e+06	184822	182767	188889	249999	247375	152502	272330	239591	253695	248776	253695	132946	253695	253695	253695	1.4386e+06	1.49803e+06	1.21108e+06	1.54464e+06	1.59903e+06
V37	Isocitric acid	10.735	3.4242	1.5239e-10	2.91530468117089e-06	3.48332932936717e-21	8.1092e-14	2.02667379596956	1.80440726561646	37	191	87	1.13		9.47921e+06	3.83862e+06	8.96456e+06	6.41964e+06	6.59789e+06	7.06258e+06	1.06454e+07	8.69234e+06	1.01105e+07	7.78885e+06	8.7063e+06	9.56958e+06	9.87218e+06	8.11608e+06	7.69189e+06	716250	742616	819974	710829	801966	819562	802582	753031	764853	764287	764853	754530	764853	764853	764853	2.96732e+06	3.52384e+06	2.59895e+06	3.49404e+06	3.05124e+06
V317	Glycoursodeoxycholic acid	5.5501	2.4725	0.0093782	0.00109982704309688	2.18638833706082e-12	0.017638	1.05637577711293	1.49039628852294	311	448.3	74	7.76		2.08359e+06	618088	0.0500583	940909	346304	0.0500583	2.10616e+06	959432	3.74897e+06	259766	430512	1.71937e+06	674260	517109	243501	64015.3	151201	176766	166495	143741	404495	249533	216851	168745	22925.1	168745	199478	168745	168745	168745	401282	339318	383066	429433	347851
V72	Isocitric acid-2	4.0564	2.0202	9.4166e-10	2.91530468117089e-06	1.76244956303848e-06	7.7567e-12	1.97486866197078	1.14846745233543	70	191	173	1.22		3.02708e+06	1.24813e+06	2.56954e+06	2.11736e+06	2.16233e+06	2.07276e+06	2.77028e+06	2.68427e+06	2.74663e+06	1.83572e+06	2.59575e+06	2.767e+06	3.44533e+06	2.18746e+06	2.32713e+06	368807	707000	476530	535808	632277	726290	843047	718822	605483	514597	605483	461497	605483	605483	605483	746102	880408	695796	865143	784874
V118	Citric acid-2	2.8584	1.5152	1.6467e-10	2.91530468117089e-06	4.54452022315525e-14	9.0882e-14	2.02405365214132	2.80409506716083	114	191	111	1.22		3.00751e+07	1.70196e+07	2.87947e+07	2.07008e+07	2.38765e+07	2.42698e+07	3.10892e+07	2.86227e+07	2.95965e+07	2.67198e+07	2.6717e+07	2.9604e+07	3.35033e+07	2.71141e+07	2.64554e+07	9.12225e+06	9.26329e+06	9.87685e+06	8.98712e+06	9.65228e+06	9.89811e+06	9.71662e+06	9.29819e+06	9.35866e+06	9.40096e+06	9.35866e+06	9.3835e+06	9.35866e+06	9.35866e+06	9.35866e+06	8.98244e+06	1.02925e+07	8.25716e+06	1.15015e+07	1.03913e+07
V16	2-Hydroxy-3-methylbutyric acid	2.7775	1.4738	0.00031632	6.03167972484383e-05	6.66719856692237e-17	0.00031197	1.47182346401544	1.62584824365883	16	117.1	73	1.13		2.08454e+06	534059	391855	951840	1.06494e+06	643275	584519	1.19025e+06	1.80452e+06	1.21105e+06	2.00012e+06	1.72856e+06	2.95505e+06	2.04205e+06	1.85594e+06	505537	542672	450114	524642	521051	517822	529213	499443	513054	442339	513054	478100	513054	513054	513054	717443	788190	702707	865744	808697
V105	Succinic acid-1	2.7282	1.448	0.00056986	0.00440516748585216	1.84428621117948e-07	0.00074619	1.41402605228419	1.93359320518077	103	117	73	1.13		2.68395e+06	602057	584112	1.41293e+06	1.38505e+06	642619	639822	1.29488e+06	2.064e+06	1.24802e+06	2.31072e+06	2.08608e+06	3.83102e+06	2.50244e+06	2.52457e+06	668855	815454	116146	649230	751099	635517	661487	616707	732693	533167	732693	350000	732693	732693	732693	363723	1.08576e+06	964782	1.08266e+06	1.05392e+06
V161	Phenylacetylglutamine	2.5916	1.3738	0.0023512	0.00386272015507669	4.84889246698288e-10	0.0037536	1.22187470796836	4.69172181805592	157	263.1	145.1	3.09		2.298e+06	1.08834e+07	1.16317e+06	3.55432e+06	7.17214e+06	6.15838e+06	2.36795e+06	9.59334e+06	1.22698e+07	5.59082e+06	5.9064e+06	4.81791e+06	9.50316e+06	2.66419e+06	819480	1.55557e+06	1.81532e+06	1.68004e+06	1.71185e+06	2.33525e+06	2.51931e+06	1.87125e+06	2.65173e+06	2.31113e+06	3.19309e+06	2.31113e+06	1.81797e+06	2.31113e+06	2.31113e+06	2.31113e+06	3.5483e+06	2.81718e+06	2.92986e+06	2.90263e+06	2.67629e+06
V101	pyruvate	2.5024	1.3233	6.5954e-07	4.3575362478182e-06	0.000631634058620301	5.9123e-07	1.74691553044961	2.88801658448914	99	87	87	1.13		1.1564e+07	5.60372e+06	9.34016e+06	9.8451e+06	8.03177e+06	6.74467e+06	9.36173e+06	1.19484e+07	7.3483e+06	5.90274e+06	1.16755e+07	8.82252e+06	1.58179e+07	1.14555e+07	1.29467e+07	3.97691e+06	4.62435e+06	3.95143e+06	2.19461e+06	2.57212e+06	4.88367e+06	2.17277e+06	3.32353e+06	4.07419e+06	6.26876e+06	4.07419e+06	4.16879e+06	4.07419e+06	4.07419e+06	4.07419e+06	6.62033e+06	6.15577e+06	6.3492e+06	6.36671e+06	6.02266e+06
V32	AG-82(Tyrphostin 25)	2.302	1.2029	0.0029038	0.00338165438226189	5.20144290327654e-05	0.0058906	1.17601260886391	1.69737064712001	32	201	89	1.13		704180	1.29956e+06	1.70081e+06	1.96012e+06	4.92464e+06	3.48996e+06	2.36399e+06	2.1003e+06	2.89266e+06	1.5455e+06	3.86873e+06	3.8678e+06	979875	1.22523e+06	333222	853248	433528	729013	559876	1.22404e+06	2.07724e+06	1.05819e+06	822799	986912	472590	986912	1.28149e+06	986912	986912	986912	775901	842449	728055	913281	702161
V13	1-Aminoethylphosphonic acid	2.1748	1.1209	0.0020882	0.0016976610019706	5.05280729683259e-07	0.0036188	1.23987283292137	1.14889695457881	13	124	80	1.13		1.59034e+06	516672	108149	916789	1.20192e+06	43604.2	504271	372581	789737	668711	905613	1.16444e+06	943677	1.28407e+06	713545	517990	373400	300807	482313	191973	273319	357690	479384	326367	325327	326367	456927	326367	326367	326367	544141	527886	522976	537599	509669
V189	Indoxyl sulfate	2.0924	1.0652	0.00011256	0.000198770933621856	0.000159492120551964	0.00018792	1.46820046237984	1.99678789369265	185	212	132	4.11		1.41365e+06	3.57894e+06	3.33362e+06	1.86456e+06	4.09997e+06	4.44377e+06	736756	3.26427e+06	2.61095e+06	2.38506e+06	3.4887e+06	2.92833e+06	3.44372e+06	1.59516e+06	2.02639e+06	1.52892e+06	1.41456e+06	1.00492e+06	1.53828e+06	808845	872937	822347	1.46318e+06	1.33695e+06	2.17935e+06	1.33695e+06	1.37872e+06	1.33695e+06	1.33695e+06	1.33695e+06	1.72025e+06	1.52968e+06	1.53991e+06	1.70792e+06	1.46809e+06
V36	citric acid	2.0571	1.0406	1.7724e-10	2.91530468117089e-06	8.4171583701766e-06	9.825e-13	1.99748937104354	2.29527228308296	36	191	111	1.13		1.80763e+07	1.5436e+07	1.83787e+07	1.98895e+07	1.92686e+07	1.78028e+07	2.38178e+07	2.23778e+07	2.08978e+07	1.8223e+07	2.04865e+07	1.98867e+07	2.65786e+07	1.92547e+07	1.93456e+07	9.04584e+06	1.08504e+07	9.86129e+06	9.54498e+06	9.01394e+06	1.01194e+07	1.12921e+07	1.03799e+07	9.2225e+06	9.6108e+06	9.2225e+06	9.87111e+06	9.2225e+06	9.2225e+06	9.2225e+06	1.23838e+07	1.24175e+07	1.12201e+07	1.37485e+07	1.34239e+07
V76	Lactic acid-2	1.8112	0.85694	1.7188e-05	5.05350302052455e-05	3.32403168819336e-05	1.655e-05	1.60994026170201	1.08201668168528	74	89	44.9	1.13		1.65506e+06	1.13872e+06	489910	1.00989e+06	1.42214e+06	1.08092e+06	1.19517e+06	1.20014e+06	1.44829e+06	1.4149e+06	1.28374e+06	1.56274e+06	1.80907e+06	1.86165e+06	1.96577e+06	758019	758659	534498	957761	569036	744099	740052	655729	820344	830473	820344	689518	820344	820344	820344	1.77383e+06	1.31147e+06	1.40986e+06	1.59477e+06	1.27776e+06
V75	Lactic acid-1	1.8057	0.85258	1.8107e-06	2.03521592095013e-05	0.0181549649516753	5.109e-06	1.66021871078316	1.48704670681337	73	89	42.9	1.13		3.81421e+06	2.98941e+06	1.64486e+06	2.03976e+06	3.28517e+06	2.32609e+06	2.57902e+06	3.06715e+06	3.81067e+06	2.77149e+06	2.52219e+06	3.39203e+06	3.50743e+06	3.77929e+06	4.03e+06	1.83595e+06	1.6829e+06	1.3081e+06	1.74585e+06	917525	1.89791e+06	1.40774e+06	1.1636e+06	2.03732e+06	1.73496e+06	2.03732e+06	1.34907e+06	2.03732e+06	2.03732e+06	2.03732e+06	3.99955e+06	2.94178e+06	3.13239e+06	3.50849e+06	2.85724e+06
V385	LPC 18:3	0.64048	-0.64277	0.0076125	0.006471599794492	0.34963267268107	0.022399	1.05738299622824	1.19252173897303	378	562.3	502.3	8.44		836136	648960	1.0692e+06	506178	255524	381809	380620	457761	774799	507486	332057	442154	271184	379755	320148	651119	966722	1.2652e+06	1.37532e+06	441163	334880	498364	899066	658622	1.06489e+06	658622	1.0197e+06	658622	658622	658622	1.04659e+06	616603	1.03711e+06	882094	832809
V109	Uric acid	0.51422	-0.95955	6.7426e-05	0.000168462944413444	0.36656446609964	0.00032094	1.42317550825413	3.91373783320918	107	167	124	1.13		6.47828e+06	1.06779e+07	5.72566e+06	5.52436e+06	3.55265e+06	1.23185e+07	2.49884e+06	2.74389e+06	4.81589e+06	6.93503e+06	5.55443e+06	8.1368e+06	3.6544e+06	3.35511e+06	7.9439e+06	1.39209e+07	6.51781e+06	4.93167e+06	1.70742e+07	1.50548e+07	8.96011e+06	7.14024e+06	1.26075e+07	1.23186e+07	1.75387e+07	1.23186e+07	9.51948e+06	1.23186e+07	1.23186e+07	1.23186e+07	5.70056e+06	1.81126e+07	1.59308e+07	5.02468e+06	4.55727e+06
V100	Phosphoric acid	0.45678	-1.1304	0.0079519	0.00295576095677013	0.107532547503551	0.02218	1.04369319503038	2.21535531038205	98	97	80	1.13		1.5386e+06	4.29385e+06	660771	2.02074e+06	263270	1.65052e+06	0.0500583	1.11111e+06	1.15329e+06	1.52899e+06	857410	453208	159096	1.09994e+06	1.35294e+06	3.33983e+06	4.65156e+06	3.32845e+06	1.81465e+06	90736.5	2.74771e+06	2.70128e+06	4.66459e+06	1.90978e+06	541963	1.90978e+06	6.29151e+06	1.90978e+06	1.90978e+06	1.90978e+06	1.4744e+06	575658	1.6261e+06	1.12759e+06	638446
V280	Dihydrotestosterone sulfate	0.32152	-1.637	0.00034962	5.05350302052455e-05	7.32757257516701e-06	0.00048526	1.39258770929373	4.70332188479595	274.2	369.2	97	7.8		3.13568e+06	2.10863e+06	3.63416e+06	4.31717e+06	888885	1.26616e+06	3.75919e+06	2.85188e+06	1.99648e+06	2.29524e+06	2.24021e+06	1.03731e+06	2.34814e+06	1.95745e+06	1.25398e+06	7.60132e+06	8.18312e+06	1.63763e+07	1.43099e+07	5.11271e+06	679629	9.28227e+06	6.54918e+06	4.49062e+06	8.58753e+06	4.49062e+06	1.0006e+07	4.49062e+06	4.49062e+06	4.49062e+06	5.31871e+06	4.59856e+06	4.95679e+06	5.42227e+06	5.07124e+06
V279	Androsterone sulfate	0.30608	-1.708	0.00016372	0.000168462944413444	0.000465091247114699	0.00029438	1.42964105834306	2.22642085992148	274.1	369.2	97	7.17		903205	594721	1.00278e+06	1.0985e+06	50575.2	314539	1.32449e+06	731921	433292	731991	344993	196763	130422	626516	487494	2.05279e+06	1.82513e+06	3.24922e+06	3.18014e+06	1.77737e+06	286499	3.9607e+06	2.8423e+06	1.0985e+06	1.95525e+06	1.0985e+06	2.69171e+06	1.0985e+06	1.0985e+06	1.0985e+06	1.46202e+06	1.11107e+06	1.13865e+06	1.3881e+06	1.21389e+06
[truncated: 5 more columns]
