# Supplementary material for: The plasma metabolome and clinical features of patients with coeliac disease in Northwest China
Source: Ann Med. 2026 May 16;58(1):2668756. doi: 10.1080/07853890.2026.2668756 (PMC13182154; doi:10.1080/07853890.2026.2668756)
Supplement: Supplemental Material [file IANN_A_2668756_SM4133.zip › Supplementary Materials/Supplementary Materials8_Diet_adjusted key differential metabolites in CeDvsContorl_Cation.xlsx]

## Sheet: Supplementary Material 8
Supplementary Material 8_Diet_adjusted key differential metabolites in CeDvsControl_Cation
															CeD	CeD	CeD	CeD	CeD	CeD	CeD	CeD	CeD	CeD	CeD	CeD	CeD	CeD	CeD	Con	Con	Con	Con	Con	Con	Con	Con	Con	Con	Con	Con	Con	Con	Con	QC	QC	QC	QC	QC
															CeD	CeD	CeD	CeD	CeD	CeD	CeD	CeD	CeD	CeD	CeD	CeD	CeD	CeD	CeD	Con	Con	Con	Con	Con	Con	Con	Con	Con	Con	Con	Con	Con	Con	Con	QC	QC	QC	QC	QC
varID	Compounds	Fold Change(FC)	log2(FC)	p(T test)	p(U test)	p(HomogeneityVarianceTest)	FDR	PLSDA_VIP	OPLSDA_VIP	ID	Q1	Q3	tR	I.S	Ce1	Ce10	Ce11	Ce12	Ce13	Ce14	Ce15	Ce2	Ce3	Ce4	Ce5	Ce6	Ce7	Ce8	Ce9	E101	E105	E107	E110	E112	E113	E116	E123	E125	E129	E130	E131	E132	E133	E134	QC-1	QC-10	QC-2	QC-3	QC-4
V437	Glycodeoxycholic acid-2	8.7707	3.1327	0.0038144	0.000703050368896789	8.68471297578407e-13	0.0080951	1.29310868789389	4.59377	435	450.3	414.3	7.04		1.93769e+07	5.43772e+06	0.0010017	9.5668e+06	4.58761e+06	0.0010017	2.26911e+07	9.60654e+06	3.49271e+07	4.05417e+06	6.10963e+06	1.76273e+07	3.50997e+06	7.0115e+06	3.02327e+06	643812	2.09993e+06	352978	889971	986917	3.30786e+06	1.48821e+06	1.00384e+06	898747	333758	898747	1.21969e+06	898747	898747	898747	991236	1.08298e+06	1.17419e+06	1.12862e+06	1.15335e+06
V438	Glycoursodeoxycholic acid	6.7654	2.7582	0.0049906	0.000817467705223496	6.05913316782954e-16	0.010635	1.26068846107899	4.58323	436	450.3	414.3	7.04		2.08315e+07	6.26145e+06	0.0010017	1.06724e+07	5.031e+06	0.0010017	2.18262e+07	9.36412e+06	3.38299e+07	2.05901e+06	4.23906e+06	1.67361e+07	3.80752e+06	6.47268e+06	4.06992e+06	1.37345e+06	830545	1.48542e+06	2.27956e+06	1.74853e+06	2.39312e+06	1.04294e+06	1.17063e+06	1.24639e+06	1.28083e+06	1.24639e+06	1.62529e+06	1.24639e+06	1.24639e+06	1.24639e+06	1.07864e+06	976318	1.12156e+06	1.35766e+06	1.27229e+06
V482	LPE 16:1-sn1	6.3294	2.6621	0.0069041	0.00936440041507846	1.22951689662262e-12	0.014786	1.22228225215712	1.00363	480	452.3	434.3	7.64		1.05413e+06	326798	0.0010017	590632	152292	0.0010017	1.30731e+06	547505	1.84865e+06	396848	9510.34	691232	542806	212248	85190.1	49479	137381	69224.1	62433.5	67012.9	185898	120076	91304.9	66732.4	8858.04	66732.4	101512	66732.4	66732.4	66732.4	193398	229098	194222	196583	196078
V365	Glycocholic acid(M+H）	5.5207	2.4648	0.0021309	0.00936440041507846	2.69629574400771e-11	0.0045648	1.3553430198958	1.95371	363	466.3	430.3	6.13		2.60335e+06	807923	0.0010017	2.73767e+06	2.32219e+06	179599	8.26456e+06	3.16329e+06	7.58339e+06	3.83302e+06	3.87368e+06	4.97162e+06	0.0010017	4.59262e+06	822943	304862	826654	878746	20010.1	181335	563358	924562	404621	637382	597953	637382	399055	637382	637382	637382	1.09934e+06	973254	1.10409e+06	1.14036e+06	1.14936e+06
V351	Glycoallocholic acid	4.8783	2.2864	0.0046535	0.014975508629021	3.473470156052e-13	0.010045	1.25838330051234	1.55235	349	466.3	412.3	5.83		1.27329e+06	575741	0.0010017	1.55336e+06	1.39076e+06	0.0010017	5.39499e+06	2.03145e+06	4.92939e+06	2.49294e+06	1.79283e+06	2.76995e+06	0.0010017	2.68876e+06	370285	258467	456352	558333	170077	158319	378421	514962	322188	431071	256271	431071	360026	431071	431071	431071	534116	577255	622088	631339	586270
V647	LPC 17:0	3.2108	1.6829	0.00023423	2.91530468117089e-06	4.62770271560743e-12	0.00042082	1.5928143675349	3.48683	645	510.4	184.1	9.06		1.5593e+07	1.05189e+07	2.58894e+07	4.86136e+06	1.5948e+07	5.37631e+06	7.20878e+06	1.34229e+07	8.68616e+06	1.18377e+07	4.32328e+06	6.78717e+06	5.44383e+06	1.34171e+07	9.05409e+06	3.7305e+06	2.79653e+06	3.88572e+06	3.57656e+06	2.86434e+06	1.92199e+06	3.67201e+06	3.54094e+06	3.21526e+06	3.7202e+06	3.21526e+06	3.5391e+06	3.21526e+06	3.21526e+06	3.21526e+06	6.89169e+06	6.25353e+06	7.4071e+06	7.81994e+06	7.6794e+06
V629	PC 17:0e	3.1864	1.6719	0.00013869	2.91530468117089e-06	4.33402961026721e-11	0.00023022	1.64114190774114	1.389	627	510.4	492.3	8.85		2.40468e+06	2.07376e+06	4.20741e+06	972532	2.86387e+06	875668	1.14317e+06	2.1971e+06	1.46042e+06	2.42548e+06	832028	1.08655e+06	1.00915e+06	2.64798e+06	1.68088e+06	664142	501317	627214	721359	602130	487976	609701	728720	497768	566954	497768	751598	497768	497768	497768	948478	981471	957524	1.13017e+06	1.06727e+06
V593	LPC O-18:0	3.1291	1.6458	0.00012471	2.91530468117089e-06	3.24186415809325e-09	0.00021826	1.64435111551921	4.37717	591	510.4	184.1	8.65		2.66333e+07	1.91897e+07	4.03848e+07	8.66102e+06	2.77543e+07	8.5788e+06	1.23002e+07	2.39872e+07	1.34455e+07	1.94962e+07	8.93185e+06	1.19615e+07	9.28151e+06	2.5639e+07	1.81045e+07	6.0224e+06	5.92971e+06	6.75229e+06	7.56174e+06	5.2885e+06	2.21821e+06	6.12982e+06	7.46939e+06	5.38325e+06	6.10985e+06	5.38325e+06	7.27758e+06	5.38325e+06	5.38325e+06	5.38325e+06	9.75967e+06	8.82242e+06	9.90051e+06	1.10261e+07	9.6227e+06
V581	LPC O-18:1-sn2	2.8243	1.4979	0.00013473	2.91530468117089e-06	9.41049671827813e-10	0.00023022	1.63783765228956	1.26484	579	508.3	184.1	8.55		1.73492e+06	1.79634e+06	4.09235e+06	994292	1.75751e+06	1.03408e+06	1.2442e+06	1.61144e+06	1.97623e+06	1.57651e+06	824952	1.44226e+06	876211	1.68573e+06	1.47044e+06	661200	514267	700763	617522	403025	316876	549179	595586	577379	659375	577379	634482	577379	577379	577379	1.04678e+06	893627	1.09037e+06	1.22111e+06	1.08378e+06
V858	PC 16:1-19:0	2.4727	1.3061	1.0905e-05	2.91530468117089e-06	8.72148659150478e-10	9.884e-06	1.83098746891918	1.45362	856	774.6	184.1	13.09		5.27787e+06	3.49006e+06	5.21953e+06	2.35071e+06	9.28694e+06	2.93902e+06	4.48814e+06	5.28408e+06	5.43061e+06	4.20024e+06	2.99419e+06	5.38838e+06	4.23103e+06	5.60601e+06	4.21922e+06	1.92314e+06	1.94222e+06	2.29143e+06	2.28402e+06	1.7568e+06	1.64437e+06	1.93525e+06	1.97443e+06	1.7255e+06	1.97833e+06	1.7255e+06	2.11589e+06	1.7255e+06	1.7255e+06	1.7255e+06	3.00707e+06	2.59568e+06	3.64242e+06	2.74544e+06	3.13552e+06
V543	LPC 15:0-2	2.1783	1.1232	0.00095605	1.15611313058937e-05	3.49440796962866e-07	0.0021878	1.43836955184993	2.08437	541	482.3	184.1	8.25		3.95743e+06	4.42852e+06	1.01742e+07	2.35251e+06	3.95365e+06	2.31521e+06	2.60927e+06	4.21224e+06	4.56013e+06	3.80651e+06	2.48637e+06	3.14074e+06	2.11356e+06	4.37577e+06	3.52109e+06	2.10234e+06	1.52207e+06	1.85752e+06	2.52738e+06	1.49072e+06	1.17765e+06	1.53897e+06	2.22836e+06	1.55109e+06	2.12949e+06	1.55109e+06	2.29978e+06	1.55109e+06	1.55109e+06	1.55109e+06	2.84834e+06	2.18131e+06	2.75289e+06	2.99924e+06	2.87106e+06
V610	LPC 15:0-3	2.1673	1.1159	0.0012478	2.91530468117089e-06	7.31011924764753e-10	0.0026074	1.41896453698108	1.7853	608	482.3	184	8.75		2.64963e+06	3.26778e+06	7.80615e+06	1.78826e+06	3.05131e+06	1.77162e+06	1.85417e+06	3.01936e+06	3.23308e+06	2.5689e+06	1.85628e+06	2.44037e+06	1.69876e+06	3.21756e+06	2.86578e+06	1.28058e+06	1.47673e+06	1.31487e+06	1.46934e+06	1.25804e+06	1.27237e+06	1.27418e+06	1.66661e+06	1.13903e+06	1.57923e+06	1.13903e+06	1.59395e+06	1.13903e+06	1.13903e+06	1.13903e+06	2.20667e+06	2.06384e+06	2.55985e+06	2.44098e+06	2.21158e+06
V670	LPC 19:0-sn1	2.1552	1.1078	0.00074503	0.000101550935713424	1.75148910879709e-08	0.0015811	1.46813724242657	1.50601	668	538.4	184.1	9.26		2.5309e+06	2.63507e+06	5.00506e+06	1.45272e+06	3.23637e+06	806140	1.57737e+06	2.91234e+06	2.58194e+06	1.99854e+06	1.01461e+06	1.37469e+06	1.37622e+06	2.66973e+06	1.8849e+06	997522	787636	1.36246e+06	1.14255e+06	937129	695335	1.23002e+06	1.11328e+06	959403	1.11273e+06	959403	1.16215e+06	959403	959403	959403	1.6685e+06	1.48764e+06	1.84505e+06	1.83011e+06	1.6728e+06
V501	LPC 15:0-sn1	2.1105	1.0776	0.00051446	1.68833968018727e-05	9.94616041485457e-07	0.001168	1.50118269189765	1.61418	499	482.3	184.1	7.84		2.87877e+06	2.89673e+06	6.28036e+06	1.63783e+06	3.08159e+06	1.71205e+06	1.61072e+06	2.60799e+06	2.89406e+06	2.41385e+06	1.76427e+06	2.35032e+06	1.25308e+06	2.99355e+06	2.54119e+06	1.2604e+06	1.31636e+06	1.42242e+06	1.75976e+06	1.15519e+06	829149	1.12099e+06	1.54866e+06	1.04469e+06	1.21189e+06	1.04469e+06	1.59114e+06	1.04469e+06	1.04469e+06	1.04469e+06	1.96357e+06	1.73154e+06	2.22776e+06	2.30034e+06	1.9945e+06
V536	LPC 15:0-sn2	2.0986	1.0694	0.0018035	3.5298150581196e-05	8.48267292388615e-07	0.0042816	1.36482858731477	1.8884	534	482.3	184.1	8.15		3.22089e+06	3.17556e+06	8.22737e+06	1.76278e+06	3.19721e+06	1.68643e+06	1.88207e+06	3.02595e+06	3.61868e+06	2.76713e+06	2.00941e+06	2.72324e+06	1.6676e+06	3.50451e+06	2.92051e+06	1.49565e+06	1.30997e+06	1.55752e+06	1.88996e+06	1.02131e+06	1.14181e+06	1.0895e+06	1.70178e+06	1.27842e+06	2.2697e+06	1.27842e+06	1.75874e+06	1.27842e+06	1.27842e+06	1.27842e+06	2.14055e+06	1.9116e+06	2.2895e+06	2.3824e+06	2.19492e+06
V863	PC O-36:2-sn2	1.9742	0.98124	2.8368e-06	3.5671703249711e-06	1.70646905227009e-06	2.5266e-06	1.88805141352123	1.66539	861	772.6	184.1	13.4		8.09276e+06	5.81789e+06	8.73865e+06	4.01708e+06	1.0409e+07	5.27652e+06	5.89168e+06	8.2109e+06	5.64227e+06	7.05856e+06	5.19817e+06	5.90091e+06	5.08608e+06	7.99359e+06	5.95524e+06	3.61841e+06	2.76984e+06	4.1354e+06	3.44713e+06	3.71286e+06	3.23699e+06	3.73106e+06	3.52383e+06	3.01959e+06	3.2265e+06	3.01959e+06	3.79445e+06	3.01959e+06	3.01959e+06	3.01959e+06	5.00451e+06	3.96749e+06	5.58492e+06	4.18888e+06	4.82764e+06
V875	PC O-36:2-sn1	1.9492	0.96292	5.4862e-06	1.68833968018727e-05	0.000664044554735324	1.4019e-05	1.80751045207971	1.85406	873	772.6	184.1	13.99		8.90226e+06	6.35944e+06	9.02645e+06	3.13174e+06	9.68942e+06	4.80765e+06	5.80866e+06	9.81548e+06	6.38845e+06	7.78174e+06	5.88262e+06	5.903e+06	6.6529e+06	9.52541e+06	6.93882e+06	4.32276e+06	2.58148e+06	4.68749e+06	4.69475e+06	4.19998e+06	3.73723e+06	4.07154e+06	3.69852e+06	2.95578e+06	3.4195e+06	2.95578e+06	4.5029e+06	2.95578e+06	2.95578e+06	2.95578e+06	5.56745e+06	3.91133e+06	5.68585e+06	4.72556e+06	4.82257e+06
V872	PC 33:1	1.6175	0.69379	0.0021528	0.000518235358962327	0.836596199875253	0.0096211	1.28761492476434	1.35906	870	746.6	184.1	13.99		3.61061e+06	2.58797e+06	4.91062e+06	1.82128e+06	4.10883e+06	2.4842e+06	3.23325e+06	3.23762e+06	6.26132e+06	3.24659e+06	2.34128e+06	4.04695e+06	3.45795e+06	3.20581e+06	3.06838e+06	1.52398e+06	1.61221e+06	5.24886e+06	3.50152e+06	1.97213e+06	1.06115e+06	2.29789e+06	1.19845e+06	1.7823e+06	2.23934e+06	1.7823e+06	2.34752e+06	1.7823e+06	1.7823e+06	1.7823e+06	3.04673e+06	2.73402e+06	4.20686e+06	3.01791e+06	3.74631e+06
V532	LPC 16:1-1	1.5751	0.65542	0.01105	0.000604518729698655	0.00372595060407351	0.027942	1.10274333002206	3.72113	530	494.3	184.1	8.15		1.31011e+07	1.47491e+07	2.81821e+07	1.0194e+07	7.37609e+06	8.51925e+06	7.45717e+06	9.13688e+06	1.69044e+07	9.29352e+06	7.65102e+06	1.17902e+07	8.00852e+06	1.03007e+07	1.21136e+07	7.36013e+06	5.84888e+06	1.22378e+07	1.16618e+07	4.68252e+06	3.20395e+06	6.69028e+06	5.65473e+06	7.22315e+06	9.16321e+06	7.22315e+06	8.34581e+06	7.22315e+06	7.22315e+06	7.22315e+06	1.23017e+07	9.9393e+06	1.20101e+07	1.32106e+07	1.23346e+07
V496	PC 16:1e	1.5564	0.63822	0.0064582	0.00386272015507669	0.0223809859940949	0.018791	1.16773929407427	1.19349	494	494.3	476.3	7.74		1.72318e+06	1.77559e+06	3.03174e+06	1.16375e+06	1.01603e+06	1.26069e+06	919006	954003	1.93204e+06	1.41089e+06	811933	1.45078e+06	848789	1.24579e+06	1.49025e+06	947100	743433	1.47226e+06	1.35891e+06	578509	322633	835377	670311	864139	1.33577e+06	864139	929790	864139	864139	864139	1.50893e+06	1.24022e+06	1.70131e+06	1.60707e+06	1.3756e+06
V94	L-Proline	1.5509	0.6331	0.0023574	0.0016976610019706	0.00278450099703575	0.0073411	1.31037664310508	3.0158	92	116.1	70.1	1.01		2.43927e+07	1.90124e+07	7.63154e+06	1.56004e+07	7.57513e+06	1.65146e+07	1.6514e+07	1.62299e+07	2.87723e+07	1.7566e+07	2.45943e+07	2.38676e+07	1.63974e+07	2.75353e+07	3.12336e+07	1.21127e+07	1.07443e+07	1.41672e+07	1.17782e+07	9.52759e+06	1.1591e+07	1.10552e+07	1.04581e+07	1.28212e+07	2.25272e+07	1.28212e+07	1.11378e+07	1.28212e+07	1.28212e+07	1.28212e+07	2.17919e+07	1.21759e+07	1.94744e+07	1.91292e+07	1.60141e+07
V508	Panuosterone	1.5322	0.61561	0.0091215	0.006471599794492	0.0156090946076057	0.024833	1.1216616977848	1.55681	506	495.3	184.1	7.95		2.53463e+06	3.11387e+06	4.96009e+06	1.88975e+06	1.54012e+06	1.6158e+06	1.7287e+06	1.84793e+06	3.62706e+06	1.96502e+06	1.25415e+06	2.40539e+06	1.55146e+06	2.20957e+06	2.63463e+06	1.09889e+06	1.31573e+06	2.51536e+06	2.42046e+06	768980	911357	1.0951e+06	1.33786e+06	1.55424e+06	1.9642e+06	1.55424e+06	1.5642e+06	1.55424e+06	1.55424e+06	1.55424e+06	2.4695e+06	2.35733e+06	2.58879e+06	2.74155e+06	2.43573e+06
V84	D-Proline	1.5282	0.61183	0.0016925	0.00295576095677013	0.0247136999870657	0.0062663	1.32320637548393	3.10666	82	116.1	70.1	1.01		2.48359e+07	1.77509e+07	8.90221e+06	1.42924e+07	9.39442e+06	1.71018e+07	1.68749e+07	1.71372e+07	3.06339e+07	1.82885e+07	2.44428e+07	2.50737e+07	1.9581e+07	2.61729e+07	2.90667e+07	1.1363e+07	1.28271e+07	1.73203e+07	1.40339e+07	1.12566e+07	1.13943e+07	1.01352e+07	1.02843e+07	1.20766e+07	2.41244e+07	1.20766e+07	1.28926e+07	1.20766e+07	1.20766e+07	1.20766e+07	2.11028e+07	1.30706e+07	1.90675e+07	1.88763e+07	1.65413e+07
V531	LPC 16:1-sn2	1.5179	0.60207	0.011341	0.00224728324870339	0.00580855745258468	0.028891	1.09696062431023	2.9805	529	494.3	184	8.15		8.24859e+06	1.07358e+07	1.79748e+07	6.74103e+06	5.61715e+06	5.40304e+06	5.48999e+06	6.40202e+06	1.23285e+07	6.78472e+06	5.07641e+06	8.27702e+06	5.21846e+06	7.67768e+06	8.31059e+06	5.38854e+06	3.9527e+06	8.30456e+06	7.6189e+06	3.24443e+06	2.36028e+06	5.02095e+06	4.57134e+06	5.09206e+06	7.3649e+06	5.09206e+06	5.95837e+06	5.09206e+06	5.09206e+06	5.09206e+06	8.77594e+06	7.7359e+06	8.81019e+06	9.09143e+06	8.64386e+06
V416	Tetradecadienoylcarntine	0.51796	-0.94908	0.0043267	0.00295576095677013	0.00380620478001416	0.012502	1.22799008590416	1.28569	414	368.3	85	6.84		1.37681e+06	297381	869251	867894	408758	246207	457705	492134	476672	551408	731578	559105	889636	865364	771272	643462	835675	2.129e+06	1.0301e+06	1.12784e+06	1.02099e+06	1.99078e+06	3.10462e+06	853071	1.3151e+06	853071	1.57545e+06	853071	853071	853071	1.45739e+06	1.1417e+06	1.46846e+06	1.64134e+06	1.41215e+06
V74	2',3'-Epoxyindicolactone	0.47644	-1.0696	3.9519e-08	2.91530468117089e-06	6.11387259356827e-05	1.5959e-08	2.05351452077198	1.44735	72	383.1	203.1	1.01		6.76702e+06	6.90153e+06	7.96567e+06	6.42899e+06	5.09611e+06	7.97553e+06	7.86232e+06	7.15134e+06	6.43837e+06	7.09624e+06	7.23802e+06	7.0258e+06	5.15814e+06	7.04151e+06	7.8602e+06	1.05824e+07	1.78239e+07	1.39445e+07	1.24874e+07	1.64663e+07	1.61497e+07	1.9116e+07	1.99008e+07	1.2008e+07	1.58677e+07	1.2008e+07	1.59208e+07	1.2008e+07	1.2008e+07	1.2008e+07	1.17346e+07	1.08737e+07	9.81938e+06	1.25741e+07	1.03585e+07
V293	(2E)-octenoylcarnitine	0.39577	-1.3373	2.3755e-05	4.3575362478182e-06	6.59696757519682e-05	5.0678e-05	1.73706380840158	2.04351	291	286.2	85	4.72		4.49724e+06	2.25869e+06	1.78633e+06	3.09446e+06	1.41877e+06	2.32986e+06	3.23024e+06	2.12719e+06	4.06579e+06	3.62058e+06	3.0722e+06	3.27767e+06	2.95439e+06	2.94406e+06	2.19524e+06	5.5311e+06	4.32617e+06	8.77636e+06	6.52123e+06	9.45814e+06	4.12055e+06	7.89969e+06	1.44857e+07	5.55516e+06	9.1801e+06	5.55516e+06	1.02533e+07	5.55516e+06	5.55516e+06	5.55516e+06	7.75878e+06	4.76716e+06	7.53455e+06	6.86289e+06	5.86646e+06
V338	CIS-4-DECENOYL CARNITINE	0.36125	-1.4689	0.0010519	1.39826643267039e-05	0.000100618896894497	0.0028376	1.4086945085976	3.60641	336	314.2	85	5.72		8.13997e+06	2.45998e+06	4.41433e+06	3.85914e+06	2.25183e+06	750797	2.10748e+06	3.84558e+06	2.38959e+06	3.06395e+06	3.19304e+06	1.72183e+06	2.98942e+06	4.75662e+06	3.30638e+06	5.30801e+06	7.2549e+06	1.53842e+07	9.62325e+06	9.03121e+06	9.30914e+06	1.46036e+07	2.41692e+07	4.96836e+06	6.08478e+06	4.96836e+06	1.07212e+07	4.96836e+06	4.96836e+06	4.96836e+06	1.02496e+07	7.1059e+06	1.03313e+07	1.02997e+07	9.22704e+06
V308	9-Decenoyl-carnitine	0.34041	-1.5546	0.00077918	1.68833968018727e-05	2.0265469203551e-06	0.0018142	1.45624345768937	3.0143	306	314.2	85	5.12		4.49901e+06	2.34069e+06	3.16941e+06	2.68344e+06	1.24559e+06	994481	1.47722e+06	1.62131e+06	2.45109e+06	2.52457e+06	2.20551e+06	1.95746e+06	1.32745e+06	3.15448e+06	2.34501e+06	2.99174e+06	5.10151e+06	1.0983e+07	6.55437e+06	6.80719e+06	6.34683e+06	1.12852e+07	1.75237e+07	3.93032e+06	4.06271e+06	3.93032e+06	8.56151e+06	3.93032e+06	3.93032e+06	3.93032e+06	7.27459e+06	4.28611e+06	7.5953e+06	7.22647e+06	6.6223e+06
[truncated: 5 more columns]
