# Supplementary material for: The plasma metabolome and clinical features of patients with coeliac disease in Northwest China
Source: Ann Med. 2026 May 16;58(1):2668756. doi: 10.1080/07853890.2026.2668756 (PMC13182154; doi:10.1080/07853890.2026.2668756)
Supplement: Supplemental Material [file IANN_A_2668756_SM4133.zip › Supplementary Materials/Supplementary Materials9_Diet_adjusted key differential metabolites in CeDvsIBD_Anion.xlsx]

## Sheet: Supplementary Material 9_Diet_a
Supplementary Material 9_Diet_adjusted key differential metabolites in CeDvsIBD_Anion
															CeD	CeD	CeD	CeD	CeD	CeD	CeD	CeD	CeD	CeD	CeD	CeD	CeD	CeD	CeD	IBD	IBD	IBD	IBD	IBD	IBD	IBD	IBD	IBD	IBD	IBD	IBD	IBD	IBD	IBD	IBD	IBD	IBD	IBD	IBD
															CeD	CeD	CeD	CeD	CeD	CeD	CeD	CeD	CeD	CeD	CeD	CeD	CeD	CeD	CeD	IBD-SD	IBD-DH	IBD-DH	IBD-SD	IBD-SD	IBD-SD	IBD-SD	IBD-SD	IBD-DH	IBD-DH	IBD-SD	IBD-DH	IBD-DH	IBD-DH	IBD-DH	IBD-SD	IBD-SD	IBD-SD	IBD-DH	IBD-SD
varID	Compounds	Fold Change(FC)	log2(FC)	p(T test)	p(U test)	p(HomogeneityVarianceTest)	FDR	PLSDA_VIP	OPLSDA_VIP	ID	Q1	Q3	tR	I.S	Ce1	Ce10	Ce11	Ce12	Ce13	Ce14	Ce15	Ce2	Ce3	Ce4	Ce5	Ce6	Ce7	Ce8	Ce9	A110	A1101	A1102	A1103	A1104	A1105	A1106	A1110	A1111	A1112	A1113	A1115	A1117	A1118	A1122	A1126	A1132	A1133	A1134	A118
V168	Pyrocatechol sulfate	3.7767	1.9171	0.02521	0.000626015894675738	1.65718336149685e-17	0.0039221	1.15707107481092	1.47239	164	189	109	3.26		33131.2	333902	6.20966e+06	1.38868e+06	1.01537e+06	1.48529e+06	2.54668e+06	1.3155e+06	727443	1.45222e+06	743296	1.04647e+06	839427	332597	280401	302313	40173.3	375828	400670	220067	239481	262426	507034	79143.3	350492	507034	477214	0.00860887	516615	738400	230541	171364	622426	405520	425488
V212	P-cresol sulfate	3.401	1.7659	0.001109	0.000275478420293606	1.32143489184673e-07	2.0431e-05	1.51160913297776	4.25373	207	187	107.1	4.87		4.20629e+06	3.3401e+07	0.00860887	2.19843e+07	3.65921e+07	1.86878e+07	7.81877e+06	2.13106e+07	3.01762e+07	1.98488e+07	1.20308e+07	9.27246e+06	2.35468e+07	8.92914e+06	4.50357e+06	0.00860887	2.35882e+06	3.01027e+06	5.77151e+06	4.12895e+06	1.15865e+07	773608	6.42809e+06	4.83684e+06	1.60018e+06	6.42809e+06	7.38115e+06	23019.5	7.96597e+06	863448	8.41327e+06	6.54658e+06	752184	7.06245e+06	1.23792e+07
V118	Citric acid-2	2.8424	1.5071	1.3734e-10	5.98835131234547e-08	4.3987430455746e-14	2.3358e-23	2.27788017956196	1.23649	114	Citric acid-2		191	111	1.22		3.00751e+07	1.70196e+07	2.87947e+07	2.07008e+07	2.38765e+07	2.42698e+07	3.10892e+07	2.86227e+07	2.95965e+07	2.67198e+07	2.6717e+07	2.9604e+07	3.35033e+07	2.71141e+07	2.64554e+07	9.5665e+06	1.00399e+07	7.39216e+06	9.7115e+06	9.23146e+06	1.05793e+07	1.0107e+07	9.26003e+06	8.80185e+06	8.03398e+06	9.26003e+06	9.55537e+06	1.02247e+07	9.4926e+06	8.31879e+06	9.56016e+06	9.57053e+06	9.68842e+06
V213	P-cresol sulfate-2	2.4851	1.3133	0.0004282	0.000105392432608064	0.0131923521316549	5.094e-05	1.4613801026816	5.20716	208	187	107.1	4.87		2.26887e+07	5.37185e+07	8.32263e+06	3.40255e+07	5.14087e+07	2.77066e+07	1.13938e+07	3.44299e+07	3.5691e+07	3.28433e+07	1.65473e+07	1.47963e+07	3.77838e+07	2.00831e+07	1.41522e+07	4.95934e+06	4.00662e+06	6.23003e+06	6.75853e+06	0.00860887	3.26839e+07	0.00860887	9.55326e+06	1.10293e+07	1.07383e+06	9.55326e+06	1.70373e+07	1.84606e+06	2.29731e+07	4.29628e+06	1.14376e+07	8.79125e+06	1.41612e+07	1.63913e+07	2.80614e+07
V161	Phenylacetylglutamine	2.4443	1.2894	0.0031867	0.00147664895967245	3.85771175473091e-08	0.00014283	1.39377219806036	2.16056	157	263.1	145.1	3.09		2.298e+06	1.08834e+07	1.16317e+06	3.55432e+06	7.17214e+06	6.15838e+06	2.36795e+06	9.59334e+06	1.22698e+07	5.59082e+06	5.9064e+06	4.81791e+06	9.50316e+06	2.66419e+06	819480	1.50845e+06	2.05975e+06	1.60957e+06	4.10298e+06	1.71122e+06	2.59417e+06	1.73564e+06	1.93328e+06	2.96837e+06	1.5559e+06	1.93328e+06	3.50969e+06	497760	3.50297e+06	2.41914e+06	4.08226e+06	1.91288e+06	639048	3.5696e+06	3.83305e+06
V36	citric acid	1.964	0.97379	5.3923e-11	5.98835131234547e-08	0.0263821480921804	3.365e-17	2.1798273435959	1.16817	36	191	111	1.13		1.80763e+07	1.5436e+07	1.83787e+07	1.98895e+07	1.92686e+07	1.78028e+07	2.38178e+07	2.23778e+07	2.08978e+07	1.8223e+07	2.04865e+07	1.98867e+07	2.65786e+07	1.92547e+07	1.93456e+07	8.9947e+06	1.19825e+07	7.19691e+06	1.13135e+07	1.13582e+07	1.32117e+07	1.3148e+07	8.67902e+06	8.98579e+06	9.68768e+06	8.67902e+06	1.10612e+07	1.1946e+07	1.23326e+07	8.83141e+06	9.41528e+06	1.14007e+07	9.94689e+06	1.25078e+07	1.02719e+07
V179	4-Hydroxybenzenesulfonic acid	1.8825	0.91268	0.026534	0.0586586501151381	0.000658329065657492	0.012753	1.01913723524286	5.42753	175	173	93	3.68		7.63573e+06	8.37308e+06	3.36438e+07	7.25273e+06	9.48059e+06	3.09158e+07	2.57249e+07	3.98204e+07	1.69599e+07	9.12768e+06	2.14493e+07	1.4974e+07	4.24026e+07	0.00860887	9.82027e+06	1.67303e+07	7.96499e+06	2.58386e+07	1.55313e+07	1.5345e+07	8.55489e+06	5.76963e+06	1.03732e+07	8.84011e+06	4.7315e+06	1.03732e+07	1.06653e+07	1.20125e+06	0.00860887	691321	1.2773e+07	1.08462e+07	9.40693e+06	5.64398e+06	5.75272e+06
V176	Aryl sulfate	1.882	0.9123	0.022816	0.0182581777861964	0.000420144705264398	0.0099363	1.04496014458993	5.29615	172	173	93	3.6		8.90938e+06	1.15909e+07	3.33972e+07	6.44751e+06	1.00217e+07	3.20306e+07	21246284	3.89317e+07	1.7197e+07	7.64356e+06	2.05772e+07	1.52462e+07	4.17528e+07	0.00860887	1.10723e+07	1.77167e+07	8.17763e+06	2.6543e+07	1.47847e+07	1.16335e+07	8.92917e+06	6.02899e+06	9.50784e+06	1.03999e+07	8.46807e+06	9.50784e+06	1.05875e+07	1.28978e+06	2.22073e+06	552196	1.25344e+07	1.13395e+07	9.7926e+06	6.19739e+06	6.17506e+06
V105	Succinic acid-1	1.7631	0.81813	0.011616	0.0250964563314571	0.0189839036270336	0.0069843	1.09318817068895	1.21827	103	117	73	1.13		2.68395e+06	602057	584112	1.41293e+06	1.38505e+06	642619	639822	1.29488e+06	2.064e+06	1.24802e+06	2.31072e+06	2.08608e+06	3.83102e+06	2.50244e+06	2.52457e+06	2.10385e+06	797570	1.29829e+06	1.60143e+06	790470	461641	644858	834358	1.05489e+06	858260	834358	812825	788456	803841	1.15571e+06	3.16048e+06	0.00860887	381148	822207	1.30924e+06
V16	2-Hydroxy-3-methylbutyric acid	1.7489	0.80644	0.0085957	0.0114408875897037	0.0162168689898896	0.0045761	1.13986080195591	1.10907	16	117.1	73	1.13		2.08454e+06	534059	391855	951840	1.06494e+06	643275	584519	1.19025e+06	1.80452e+06	1.21105e+06	2.00012e+06	1.72856e+06	2.95505e+06	2.04205e+06	1.85594e+06	1.72215e+06	670648	1.45871e+06	1.24041e+06	621894	144209	532667	719889	825556	751945	719889	625780	565264	608059	933240	2.26577e+06	199545	621312	609550	1.17963e+06
V101	pyruvate	1.6779	0.74666	8.8185e-05	8.36025754405696e-06	1.82755050470754e-06	1.7935e-07	1.72827665962397	1.60911	99	87	87	1.13		1.1564e+07	5.60372e+06	9.34016e+06	9.8451e+06	8.03177e+06	6.74467e+06	9.36173e+06	1.19484e+07	7.3483e+06	5.90274e+06	1.16755e+07	8.82252e+06	1.58179e+07	1.14555e+07	1.29467e+07	9.02305e+06	4.40798e+06	5.40049e+06	6.39162e+06	6.35169e+06	4.66232e+06	6.23283e+06	6.07477e+06	5.56915e+06	6.38131e+06	6.07477e+06	6.173e+06	4.93218e+06	7.02046e+06	6.83888e+06	6.36882e+06	4.78497e+06	6.46997e+06	6.07793e+06	4.47612e+06
V100	Phosphoric acid	0.56695	-0.81871	0.0080307	0.00141594124871507	0.817188757870959	0.016907	1.10621830639424	1.12985	98	97	80	1.13		1.5386e+06	4.29385e+06	660771	2.02074e+06	263270	1.65052e+06	0.00860887	1.11111e+06	1.15329e+06	1.52899e+06	857410	453208	159096	1.09994e+06	1.35294e+06	2.15859e+06	3.08643e+06	1.914e+06	1.77002e+06	1.01281e+06	998511	1.66206e+06	2.29189e+06	1.59019e+06	4.17761e+06	2.29189e+06	1.79163e+06	3.09263e+06	1.35927e+06	1.97959e+06	4.26409e+06	442348	0.00860887	1.55119e+06	2.17569e+06
V451	Heneicosanoic acid	0.23019	-2.1191	1.2503e-05	7.29118463589204e-05	4.25492650054313e-05	0.0021756	1.19955313719633	2.54985	444	325.2	183	9.46		2.79198e+06	0.00860887	1.22503e+06	0.00860887	303227	0.00860887	624690	0.00860887	645896	2.32899e+06	1.93995e+06	1.73138e+06	0.00860887	3.97364e+06	2.04056e+06	1.72109e+07	2.77848e+06	1.39475e+07	9.68223e+06	5.40023e+06	9.28783e+06	6.03806e+06	3.77431e+06	3.66117e+06	34302.8	3.77431e+06	5.85442e+06	1.78682e+06	5.51429e+06	4.17512e+06	9.68321e+06	3.63621e+06	2.89054e+06	6.78998e+06	0.00860887
[truncated: 22 more columns]
